# Supplementary material for: A Comprehensive Comparative Analysis and Phylogenetic Investigation of the Chloroplast Genome Sequences in Four Astragalus Species
Source: Curr Issues Mol Biol. 2025 Nov 25;47(12):978. doi: 10.3390/cimb47120978 (PMC12731972; doi:10.3390/cimb47120978)
Supplement: Supplementary file 1 [file cimb-47-00978-s001.zip]

Archive with 2 entries (2 files):
- Supplementary Figure S1-S2.pdf
- Supplementary Table S1-S9.xlsx
