# Supplementary material for: A Comprehensive Comparative Analysis and Phylogenetic Investigation of the Chloroplast Genome Sequences in Four Astragalus Species
Source: Curr Issues Mol Biol. 2025 Nov 25;47(12):978. doi: 10.3390/cimb47120978 (PMC12731972; doi:10.3390/cimb47120978)
Supplement: Supplementary file 1 [file cimb-47-00978-s001.zip › Supplementary Table S1-S9.xlsx]

## Sheet: Table S1
Table S1. The basic information of four newly sequenced chloroplast genomes in Astragalus
Species	reads	bases	GC	Q20	Q30	Biosample number	Sequence Read Archive (SRA) number	Bioproject number
A. yunnanensis	22669751	6800925300	38.76:38.76	99.32:99.20	97.44:96.79	SAMN49770410	SRR34972813	PRJNA1285615
A. yunnanensis subsp. incanus	18923732	5677119600	38.63:38.65	99.22:99.38	97.11:97.47	SAMN49770411	SRR35000060	PRJNA1285615
A. polycladus	31568177	9470453100	37.03:36.95	98.74:98.35	96.23:95.45	SAMN49770412	SRR35022202	PRJNA1285615
A. polycladus var. nigrescens	25499594	7649878200	37.09:36.98	98.57:98.33	95.77:95.41	SAMN49770413	SRR35152301	PRJNA1285615
Note: Sample: Sample name; Reads: Number of sequencing reads; Bases: Total number of bases; GC: GC content (R1 GC% : R2 GC%); Q20: Percentage of bases with a base call accuracy ≥ 99% (i.e., error rate ≤ 1/100) (R1 Q20% : R2 Q20%); Percentage of bases with a base call accuracy ≥ 99.9% (i.e., error rate ≤ 1/1000) (R1 Q30% : R2 Q30%);

## Sheet: Table S2
Table S2 The genes with introns and the lengths of exons and intron
A. yunnanensis							A. yunnanensis subsp. incanus							A. polycladus							A. polycladus var. nigrescens
type	gene	Exon/Intron	start	end	length (bp)		type	gene	Exon/Intron	start	end	length (bp)		type	gene	Exon/Intron	start	end	length (bp)		type	gene	Exon/Intron	start	end	length (bp)
CDS	rps12	exon1	67515	67628	114		CDS	rps12	exon1	66870	66983	114		CDS	rps12	exon1	66976	67089	114		CDS	rps12	exon1	66983	67096	114
CDS	rps12	exon2	94291	94548	258		CDS	rps12	exon2	93722	93979	258		CDS	rps12	exon2	93431	93688	258		CDS	rps12	exon2	93444	93701	258
intron	trnK-UUU	intron	1623	4115	2493		intron	trnK-UUU	intron	1622	4114	2493		intron	trnK-UUU	intron	1789	4268	2480		intron	trnK-UUU	intron	1789	4268	2480
tRNA	trnK-UUU	exon1	4116	4152	37		tRNA	trnK-UUU	exon1	4115	4151	37		tRNA	trnK-UUU	exon1	4269	4305	37		tRNA	trnK-UUU	exon1	4269	4305	37
tRNA	trnK-UUU	exon2	1588	1622	35		tRNA	trnK-UUU	exon2	1587	1621	35		tRNA	trnK-UUU	exon2	1754	1788	35		tRNA	trnK-UUU	exon2	1754	1788	35
tRNA	trnV-UAC	exon1	9420	9458	39		tRNA	trnV-UAC	exon1	9441	9479	39		tRNA	trnV-UAC	exon1	9643	9680	38		tRNA	trnV-UAC	exon1	9649	9686	38
tRNA	trnV-UAC	exon2	10056	10092	37		tRNA	trnV-UAC	exon2	10073	10109	37		tRNA	trnV-UAC	exon2	10276	10312	37		tRNA	trnV-UAC	exon2	10282	10318	37
intron	trnV-UAC	intron	9459	10055	597		intron	trnV-UAC	intron	9480	10072	593		intron	trnV-UAC	intron	9681	10275	595		intron	trnV-UAC	intron	9687	10281	595
intron	trnL-UAA	intron	13159	13694	536		intron	trnL-UAA	intron	13174	13709	536		intron	trnL-UAA	intron	13274	13818	545		intron	trnL-UAA	intron	13285	13829	545
tRNA	trnL-UAA	exon1	13695	13729	35		tRNA	trnL-UAA	exon1	13710	13744	35		tRNA	trnL-UAA	exon1	13819	13855	37		tRNA	trnL-UAA	exon1	13830	13866	37
tRNA	trnL-UAA	exon2	13109	13158	50		tRNA	trnL-UAA	exon2	13124	13173	50		tRNA	trnL-UAA	exon2	13223	13273	51		tRNA	trnL-UAA	exon2	13234	13284	51
CDS	ycf3	exon1	16207	16321	115		CDS	ycf3	exon1	16190	16304	115		CDS	ycf3	exon1	16382	16496	115		CDS	ycf3	exon1	16390	16504	115
CDS	ycf3	exon2	17023	17252	230		CDS	ycf3	exon2	17006	17235	230		CDS	ycf3	exon2	17202	17431	230		CDS	ycf3	exon2	17209	17438	230
CDS	ycf3	exon3	18006	18158	153		CDS	ycf3	exon3	17980	18132	153		CDS	ycf3	exon3	18190	18342	153		CDS	ycf3	exon3	18197	18349	153
intron	ycf3	intron1	16322	17022	701		intron	ycf3	intron1	16305	17005	701		intron	ycf3	intron1	16497	17201	705		intron	ycf3	intron1	16505	17208	704
intron	ycf3	intron2	17253	18005	753		intron	ycf3	intron2	17236	17979	744		intron	ycf3	intron2	17432	18189	758		intron	ycf3	intron2	17439	18196	758
CDS	rpoC1	exon1	36999	37428	430		CDS	rpoC1	exon1	36776	37205	430		CDS	rpoC1	exon1	37272	37701	430		CDS	rpoC1	exon1	37275	37704	430
CDS	rpoC1	exon2	38150	39774	1625		CDS	rpoC1	exon2	37923	39547	1625		CDS	rpoC1	exon2	38442	40066	1625		CDS	rpoC1	exon2	38445	40069	1625
intron	rpoC1	intron	37429	38149	721		intron	rpoC1	intron	37206	37922	717		intron	rpoC1	intron	37702	38441	740		intron	rpoC1	intron	37705	38444	740
CDS	atpF	exon1	48522	48666	145		CDS	atpF	exon1	47968	48112	145		CDS	atpF	exon1	47997	48168	172		CDS	atpF	exon1	48000	48171	172
CDS	atpF	exon2	49374	49783	410		CDS	atpF	exon2	48820	49229	410		CDS	atpF	exon2	48847	49253	407		CDS	atpF	exon2	48850	49256	407
intron	atpF	intron	48667	49373	707		intron	atpF	intron	48113	48819	707		intron	atpF	intron	48169	48846	678		intron	atpF	intron	48172	48849	678
intron	trnG-UCC	intron	51766	52463	698		intron	trnG-UCC	intron	51210	51907	698		intron	trnG-UCC	intron	51263	51965	703		intron	trnG-UCC	intron	51266	51973	708
tRNA	trnG-UCC	exon1	52464	52486	23		tRNA	trnG-UCC	exon1	51908	51930	23		tRNA	trnG-UCC	exon1	51966	51986	21		tRNA	trnG-UCC	exon1	51974	51994	21
tRNA	trnG-UCC	exon2	51718	51765	48		tRNA	trnG-UCC	exon2	51162	51209	48		tRNA	trnG-UCC	exon2	51212	51262	51		tRNA	trnG-UCC	exon2	51215	51265	51
intron	clpP	intron	68058	68961	904		intron	clpP	intron	67361	67934	574		intron	clpP	intron	67481	68109	629		intron	clpP	intron	67488	68116	629
CDS	clpP	exon1	68962	69322	361		CDS	clpP	exon1	67935	68295	361		CDS	clpP	exon1	68110	68469	360		CDS	clpP	exon1	68117	68476	360
CDS	clpP	exon2	67831	68057	227		CDS	clpP	exon2	67134	67360	227		CDS	clpP	exon2	67253	67480	228		CDS	clpP	exon2	67260	67487	228
CDS	petB	exon1	72253	72258	6		CDS	petB	exon1	71543	71548	6		CDS	petB	exon1	71464	71469	6		CDS	petB	exon1	71471	71476	6
CDS	petB	exon2	73076	73717	642		CDS	petB	exon2	72366	73007	642		CDS	petB	exon2	72277	72918	642		CDS	petB	exon2	72284	72925	642
intron	petB	intron	72259	73075	817		intron	petB	intron	71549	72365	817		intron	petB	intron	71470	72276	807		intron	petB	intron	71477	72283	807
CDS	petD	exon1	73924	73931	8		CDS	petD	exon1	73213	73220	8		CDS	petD	exon1	73124	73131	8		CDS	petD	exon1	73131	73138	8
CDS	petD	exon2	74644	75118	475		CDS	petD	exon2	73933	74407	475		CDS	petD	exon2	73844	74318	475		CDS	petD	exon2	73851	74325	475
intron	petD	intron	73932	74643	712		intron	petD	intron	73221	73932	712		intron	petD	intron	73132	73843	712		intron	petD	intron	73139	73850	712
CDS	rpl2	exon1	75816	76212	397		intron	rpl16	intron	78682	79697	1016		intron	rpl16	intron	78570	79552	983		intron	rpl16	intron	78583	79565	983
CDS	rpl2	exon2	76922	77355	434		CDS	rpl16	exon1	79698	79706	9		CDS	rpl16	exon1	79553	79561	9		CDS	rpl16	exon1	79566	79574	9
intron	rpl2	intron	76213	76921	709		CDS	rpl16	exon2	78271	78681	411		CDS	rpl16	exon2	78159	78569	411		CDS	rpl16	exon2	78172	78582	411
CDS	rpl16	exon1	78783	78791	9		intron	rpl2	intron	81562	82276	715		intron	rpl2	intron	81410	82115	706		intron	rpl2	intron	81423	82128	706
CDS	rpl16	exon2	79781	80191	411		CDS	rpl2	exon1	82277	82672	396		CDS	rpl2	exon1	82116	82512	397		CDS	rpl2	exon1	82129	82525	397
intron	rpl16	intron	78792	79780	989		CDS	rpl2	exon2	81130	81561	432		CDS	rpl2	exon2	80979	81409	431		CDS	rpl2	exon2	80992	81422	431
intron	ndhB	intron	92109	92797	689		intron	ndhB	intron	91546	92234	689		intron	ndhB	intron	91206	91894	689		intron	ndhB	intron	91219	91907	689
CDS	ndhB	exon1	92798	93518	721		CDS	ndhB	exon1	92235	92955	721		CDS	ndhB	exon1	91895	92615	721		CDS	ndhB	exon1	91908	92628	721
CDS	ndhB	exon2	91345	92108	764		CDS	ndhB	exon2	90782	91545	764		CDS	ndhB	exon2	90442	91205	764		CDS	ndhB	exon2	90455	91218	764
tRNA	trnI-GAU	exon1	98692	98733	42		tRNA	trnI-GAU	exon1	98494	98535	42		tRNA	trnI-GAU	exon1	97234	97275	42		tRNA	trnI-GAU	exon1	97247	97288	42
tRNA	trnI-GAU	exon2	99525	99559	35		tRNA	trnI-GAU	exon2	99318	99352	35		tRNA	trnI-GAU	exon2	98047	98081	35		tRNA	trnI-GAU	exon2	98060	98094	35
intron	trnI-GAU	intron	98734	99524	791		intron	trnI-GAU	intron	98536	99317	782		intron	trnI-GAU	intron	97276	98046	771		intron	trnI-GAU	intron	97289	98059	771
tRNA	trnA-UGC	exon1	99629	99666	38		tRNA	trnA-UGC	exon1	99422	99459	38		tRNA	trnA-UGC	exon1	98156	98193	38		tRNA	trnA-UGC	exon1	98169	98206	38
tRNA	trnA-UGC	exon2	100471	100505	35		tRNA	trnA-UGC	exon2	100264	100298	35		tRNA	trnA-UGC	exon2	98994	99028	35		tRNA	trnA-UGC	exon2	99007	99041	35
intron	trnA-UGC	intron	99667	100470	804		intron	trnA-UGC	intron	99460	100263	804		intron	trnA-UGC	intron	98194	98993	800		intron	trnA-UGC	intron	98207	99006	800
CDS	ndhA	exon1	114000	114552	553		CDS	ndhA	exon1	113807	114359	553		CDS	ndhA	exon1	111020	111572	553		CDS	ndhA	exon1	111033	111585	553
CDS	ndhA	exon2	115782	116320	539		CDS	ndhA	exon2	115588	116126	539		CDS	ndhA	exon2	112814	113352	539		CDS	ndhA	exon2	112826	113364	539
intron	ndhA	intron	114553	115781	1229		intron	ndhA	intron	114360	115587	1228		intron	ndhA	intron	111573	112813	1241		intron	ndhA	intron	111586	112825	1240

## Sheet: Table S3
Table S3. Codon content and Codon usages of all protein coding genes in nine Astragalus complete chloroplast genomes.
Number
Type	A. yunnanensis	A. yunnanensis subsp. incanus	A. polycladus	A. polycladus var. nigrescens	A. membranaceus	A. membranaceus var. mongholicus	A. tenuis	A. laxmannii	A. arpilobus
Ala	1098	1099	1100	1100	1102	1103	1100	1102	1050
Arg	1143	1143	1144	1144	1142	1142	1145	1140	1008
Asn	1030	1017	1020	1021	1019	1019	1021	1023	884
Asp	823	823	810	810	811	810	810	807	700
Cys	224	223	219	219	220	220	218	214	195
Gln	731	734	731	732	732	732	727	724	653
Glu	1085	1080	1085	1085	1070	1070	1085	1081	953
Gly	1363	1357	1351	1351	1354	1354	1352	1355	1274
His	461	461	463	463	461	461	462	461	411
Ile	1787	1791	1782	1781	1779	1779	1783	1778	1621
Leu	2145	2138	2140	2140	2130	2129	2139	2148	1894
Lys	1117	1120	1111	1109	1098	1098	1113	1112	976
Met	441	438	435	435	442	441	438	437	400
Phe	1168	1164	1162	1162	1161	1160	1162	1172	1016
Pro	823	822	817	817	815	815	817	817	733
Ser	1482	1472	1486	1486	1463	1463	1488	1487	1255
Ter	51	51	51	51	51	51	51	51	49
Thr	1014	1011	1006	1006	1006	1006	1006	1005	923
Trp	346	345	346	346	346	347	347	348	311
Tyr	767	770	765	765	768	768	765	763	683
Val	1107	1108	1117	1118	1115	1114	1113	1117	1029
total	20206	20167	20141	20141	20085	20082	20142	20142	18018
Frequency
Type	A. yunnanensis	A. yunnanensis subsp. incanus	A. polycladus	A. polycladus var. nigrescens	A. membranaceus	A. membranaceus var. mongholicus	A. tenuis	A. laxmannii	A. arpilobus
Ala	0.0543403	0.054495	0.054615	0.054615	0.0548668	0.0549248	0.0546123	0.0547115	0.0582751
Arg	0.0565674	0.0566767	0.0567996	0.0567996	0.0568584	0.0568668	0.0568464	0.0565982	0.0559441
Asn	0.050975	0.0504289	0.050643	0.0506926	0.0507344	0.050742	0.0506901	0.0507894	0.049062
Asp	0.0407305	0.0408092	0.0402165	0.0402165	0.0403784	0.0403346	0.0402145	0.0400655	0.03885
Cys	0.0110858	0.0110577	0.0108733	0.0108733	0.0109534	0.0109551	0.0108232	0.0106246	0.0108225
Gln	0.0361774	0.0363961	0.0362941	0.0363438	0.0364451	0.0364506	0.0360937	0.0359448	0.0362415
Glu	0.0536969	0.0535528	0.0538702	0.0538702	0.0532736	0.0532815	0.0538675	0.053669	0.0528916
Gly	0.0674552	0.0672881	0.0670771	0.0670771	0.0674135	0.0674236	0.0671234	0.0672724	0.0707071
His	0.022815	0.0228591	0.0229879	0.0229879	0.0229525	0.0229559	0.0229371	0.0228875	0.0228105
Ile	0.0884391	0.0888084	0.0884762	0.0884266	0.0885736	0.0885868	0.0885215	0.0882733	0.0899656
Leu	0.106157	0.106015	0.106251	0.106251	0.106049	0.106015	0.106196	0.106643	0.105117
Lys	0.0552806	0.0555363	0.0551611	0.0550618	0.0546677	0.0546758	0.0552577	0.055208	0.0541681
Met	0.0218252	0.0217186	0.0215977	0.0215977	0.0220065	0.02196	0.0217456	0.021696	0.0222
Phe	0.0578046	0.0577181	0.0576933	0.0576933	0.0578043	0.0577632	0.0576904	0.0581869	0.0563881
Pro	0.0407305	0.0407597	0.040564	0.040564	0.0405775	0.0405836	0.040562	0.040562	0.0406815
Ser	0.0733446	0.0729905	0.0737799	0.0737799	0.0728404	0.0728513	0.0738755	0.0738258	0.0696526
Ter	0.002524	0.00252888	0.00253215	0.00253215	0.00253921	0.00253959	0.00253202	0.00253202	0.0027195
Thr	0.0501831	0.0501314	0.0499479	0.0499479	0.0500871	0.0500946	0.0499454	0.0498957	0.0512266
Trp	0.0171236	0.0171072	0.0171789	0.0171789	0.0172268	0.0172792	0.0172277	0.0172773	0.0172605
Tyr	0.037959	0.0381812	0.0379822	0.0379822	0.0382375	0.0382432	0.0379803	0.037881	0.0379065
Val	0.0547857	0.0549412	0.055459	0.0555087	0.0555141	0.0554726	0.0552577	0.0554563	0.0571096
RSCU
Amino	codon	A.yunnanensis	A.yunnanensis subsp. incanus	A.polycladus	A.polycladus var. nigrescens	A.membranaceus	A. membranaceus var. mongholicus	A.tenuis	A. laxmannii	A. arpilobus
Ala	GCA	1.18	1.18	1.17	1.17	1.15	1.15	1.18	1.16	1.17
	GCC	0.57	0.57	0.55	0.55	0.57	0.57	0.56	0.56	0.53
	GCG	0.36	0.36	0.37	0.37	0.38	0.38	0.36	0.4	0.38
	GCT	1.89	1.88	1.9	1.9	1.9	1.9	1.9	1.89	1.92
Arg	AGG	0.63	0.63	0.61	0.61	0.61	0.61	0.6	0.59	0.51
	CGA	1.36	1.36	1.35	1.35	1.36	1.36	1.35	1.34	1.39
	AGA	1.78	1.77	1.83	1.83	1.8	1.8	1.84	1.84	1.75
	CGC	0.47	0.47	0.43	0.43	0.47	0.47	0.42	0.43	0.48
	CGG	0.41	0.41	0.39	0.39	0.41	0.41	0.4	0.41	0.4
	CGT	1.34	1.36	1.39	1.39	1.35	1.35	1.39	1.4	1.48
Asn	AAC	0.44	0.46	0.45	0.45	0.45	0.45	0.45	0.45	0.46
	AAT	1.56	1.54	1.55	1.55	1.55	1.55	1.55	1.55	1.54
Asp	GAT	1.63	1.62	1.63	1.63	1.63	1.63	1.64	1.63	1.64
	GAC	0.37	0.38	0.37	0.37	0.37	0.37	0.36	0.37	0.36
Cys	TGT	1.46	1.47	1.49	1.49	1.5	1.5	1.5	1.5	1.53
	TGC	0.54	0.53	0.51	0.51	0.5	0.5	0.5	0.5	0.47
Gln	CAA	1.57	1.57	1.57	1.57	1.57	1.57	1.57	1.56	1.6
	CAG	0.43	0.43	0.43	0.43	0.43	0.43	0.43	0.44	0.4
Glu	GAA	1.54	1.54	1.54	1.54	1.55	1.55	1.54	1.54	1.58
	GAG	0.46	0.46	0.46	0.46	0.45	0.45	0.46	0.46	0.42
Gly	GGT	1.46	1.48	1.49	1.49	1.47	1.47	1.48	1.48	1.52
	GGG	0.52	0.52	0.52	0.52	0.52	0.52	0.52	0.52	0.48
	GGA	1.64	1.64	1.65	1.65	1.66	1.66	1.64	1.66	1.65
	GGC	0.37	0.37	0.35	0.35	0.35	0.35	0.35	0.34	0.34
His	CAT	1.56	1.56	1.54	1.54	1.57	1.57	1.54	1.55	1.55
	CAC	0.44	0.44	0.46	0.46	0.43	0.43	0.46	0.45	0.45
Ile	ATC	0.56	0.56	0.54	0.54	0.57	0.56	0.54	0.55	0.55
	ATA	0.99	0.98	0.98	0.98	0.97	0.97	0.98	0.97	0.96
	ATT	1.45	1.45	1.48	1.48	1.47	1.47	1.48	1.48	1.49
Leu	TTG	1.26	1.25	1.24	1.24	1.25	1.25	1.23	1.24	1.22
	TTA	2.05	2.05	2.07	2.07	2.05	2.05	2.08	2.08	2.18
	CTA	0.76	0.77	0.76	0.76	0.77	0.77	0.76	0.76	0.76
	CTT	1.27	1.26	1.27	1.27	1.27	1.27	1.28	1.29	1.24
	CTC	0.34	0.35	0.33	0.33	0.34	0.34	0.33	0.33	0.32
	CTG	0.32	0.32	0.32	0.32	0.32	0.32	0.31	0.31	0.29
Lys	AAG	0.42	0.44	0.43	0.43	0.42	0.42	0.43	0.43	0.4
	AAA	1.58	1.56	1.57	1.57	1.58	1.58	1.57	1.57	1.6
Met	ATG	1	1	1	1	1	1	1	1	1
Phe	TTT	1.42	1.42	1.43	1.43	1.42	1.42	1.43	1.43	1.46
	TTC	0.58	0.58	0.57	0.57	0.58	0.58	0.57	0.57	0.54
Pro	CCT	1.56	1.55	1.61	1.61	1.58	1.58	1.61	1.6	1.64
	CCG	0.45	0.46	0.47	0.47	0.43	0.43	0.46	0.44	0.43
	CCA	1.25	1.23	1.2	1.2	1.24	1.24	1.2	1.23	1.2
	CCC	0.74	0.76	0.72	0.72	0.75	0.75	0.73	0.72	0.73
Ser	AGC	0.3	0.29	0.3	0.3	0.29	0.29	0.3	0.31	0.32
	AGT	1.34	1.36	1.34	1.34	1.35	1.35	1.34	1.32	1.33
	TCT	1.73	1.73	1.78	1.77	1.73	1.73	1.76	1.77	1.82
	TCG	0.58	0.57	0.55	0.55	0.55	0.55	0.56	0.55	0.53
	TCA	1.17	1.18	1.19	1.19	1.21	1.21	1.19	1.15	1.17
	TCC	0.87	0.88	0.84	0.84	0.88	0.88	0.85	0.89	0.83
Thr	ACC	0.71	0.7	0.73	0.73	0.7	0.7	0.73	0.72	0.71
	ACA	1.26	1.27	1.28	1.28	1.28	1.28	1.28	1.28	1.31
	ACG	0.37	0.36	0.37	0.37	0.36	0.36	0.37	0.37	0.35
	ACT	1.66	1.67	1.62	1.62	1.66	1.65	1.63	1.63	1.63
Trp	TGG	1	1	1	1	1	1	1	1	1
Tyr	TAC	0.36	0.36	0.36	0.36	0.36	0.36	0.36	0.36	0.35
	TAT	1.64	1.64	1.64	1.64	1.64	1.64	1.64	1.64	1.65
Val	GTA	1.56	1.56	1.56	1.56	1.56	1.56	1.56	1.59	1.59
	GTC	0.45	0.44	0.44	0.44	0.45	0.45	0.43	0.44	0.43
	GTG	0.53	0.53	0.51	0.51	0.52	0.52	0.51	0.5	0.49
	GTT	1.47	1.47	1.49	1.49	1.47	1.47	1.5	1.47	1.49

## Sheet: Table S4
Table S4 Tandem repeats distribution among the nine chloroplast genomes of Astragalus
A. yunnansis
Indices	Period	Copy	Consensus	Percent	Percent	Score	A	C	G	T	Entropy
	Size	Number	Size	Matches	Indels						(0-2)
4276--4321	16	2.6	18	80	20	60	56	0	0	43	0.99
14305--14351	12	4.2	12	74	20	57	44	6	2	46	1.4
14313--14370	20	3	20	92	2	91	51	3	3	41	1.35
18841--18883	21	2	21	95	0	77	41	9	30	18	1.82
24412--24454	5	8.2	5	85	10	59	41	0	0	58	0.98
24412--24482	17	4.3	17	77	16	69	46	0	0	53	1
24420--24464	21	2.2	19	85	14	63	44	0	0	55	0.99
24406--24495	16	5.4	17	72	17	73	48	0	1	50	1.08
28827--28853	13	2.1	13	100	0	54	62	0	7	29	1.22
28831--28883	16	3.1	17	82	15	56	58	0	5	35	1.22
31187--31221	16	2.2	16	100	0	70	54	5	0	40	1.24
31515--31693	88	2	88	100	0	358	35	16	10	37	1.83
44059--44162	51	2	51	100	0	208	33	13	13	39	1.84
46802--46875	24	3.2	24	67	18	75	33	5	13	47	1.66
46783--46892	45	2.4	45	98	0	211	40	3	12	42	1.6
46891--46935	15	3	15	86	0	63	22	11	0	66	1.22
46955--47393	141	3	141	85	8	571	30	10	11	47	1.73
47761--47797	13	2.9	13	96	4	67	40	0	0	59	0.97
47761--47803	20	2.2	20	87	8	61	39	2	0	58	1.11
48425--48467	14	3.1	14	84	12	54	72	4	0	23	1.04
52988--53017	14	2.1	14	100	0	60	43	13	0	43	1.43
56191--56223	15	2.2	15	100	0	66	42	18	12	27	1.85
61094--61130	15	2.4	15	95	4	65	40	0	10	48	1.38
64321--64365	15	2.8	16	77	9	56	60	4	6	28	1.42
64321--64368	17	3	16	81	6	62	58	4	6	31	1.42
64422--64462	19	2.2	19	86	8	57	46	4	0	48	1.23
66042--66213	54	3.2	54	98	0	326	48	15	12	23	1.8
67768--67882	56	2.1	55	92	6	191	22	26	13	38	1.9
68538--68950	137	3	137	98	0	790	27	16	15	40	1.89
69402--69438	19	1.9	19	88	0	56	56	18	5	18	1.6
71499--71577	41	1.9	41	97	0	149	37	11	13	36	1.81
75211--75249	16	2.4	16	95	4	69	38	7	5	48	1.54
79236--79269	16	2.2	16	89	5	52	52	5	0	41	1.25
80776--80835	30	2	30	83	6	77	50	0	6	43	1.28
82331--82392	24	2.6	24	97	0	115	29	12	27	30	1.93
83952--84005	20	3	18	85	15	76	51	5	5	37	1.49
84001--84100	25	4	25	100	0	200	20	4	20	56	1.58
84250--84286	15	2.5	15	100	0	74	40	18	5	35	1.74
85817--85867	24	2.1	24	100	0	102	33	3	19	43	1.7
96142--96550	133	3	138	94	3	740	29	15	24	30	1.96
96493--96640	74	2	74	97	0	278	31	19	25	24	1.98
103721--103768	24	2	24	95	0	87	8	39	8	43	1.65
103758--103932	82	2.1	82	98	0	341	20	28	16	35	1.94
103666--104434	188	4	188	90	5	1008	18	29	16	35	1.93
103840--104038	106	1.9	106	98	0	389	18	29	15	36	1.92
103946--104120	82	2.1	82	98	0	341	20	28	16	35	1.94
104301--104348	24	2	24	87	0	69	8	35	14	41	1.76
104015--104687	208	3.3	205	90	7	981	19	28	17	35	1.94
104084--104687	98	6	98	88	8	830	18	28	17	35	1.94
104015--104708	306	2.3	306	89	7	1060	19	28	16	35	1.94
106219--106318	22	4.4	22	64	20	62	60	10	1	29	1.36
106242--106276	16	2.2	16	100	0	70	57	5	0	37	1.23
106330--106617	21	13.2	21	77	17	259	52	10	4	33	1.54
106308--106617	47	7	47	81	13	392	52	10	4	33	1.55
106277--106662	174	2.2	174	100	0	772	53	10	3	31	1.53
107026--107073	24	2	24	95	0	87	29	20	14	35	1.93
108085--108119	6	5.8	6	100	0	70	65	0	17	17	1.27
108580--108604	6	4.2	6	100	0	50	48	16	16	20	1.82
109296--109335	21	1.9	21	100	0	80	65	10	10	15	1.48
110865--110918	12	4.5	12	100	0	108	42	24	16	16	1.88
121725--121770	23	2	23	95	0	83	67	2	4	26	1.21
A. yunnanensis subsp. incanus
Indices	Period	Copy	Consensus	Percent	Percent	Score	A	C	G	T	Entropy
	Size	Number	Size	Matches	Indels						(0-2)
4275--4320	16	2.6	18	80	20	60	56	0	0	43	0.99
4488--4527	17	2.3	18	86	4	55	47	0	2	50	1.14
4809--4847	20	2	20	85	10	53	61	2	0	35	1.1
14315--14341	12	2.2	12	100	0	54	40	7	0	51	1.3
18815--18857	21	2	21	95	0	77	41	9	30	18	1.82
24381--24463	12	7.2	12	74	20	72	50	0	1	48	1.08
24417--24473	29	1.9	30	82	10	73	50	0	0	49	1
24386--24471	32	2.5	33	81	12	95	50	0	0	50	1
28792--28818	13	2.1	13	100	0	54	62	0	7	29	1.22
28820--28853	16	2.1	17	94	5	61	55	0	5	38	1.24
31143--31177	16	2.2	16	100	0	70	54	5	0	40	1.24
46067--46170	50	2.1	50	98	0	199	42	15	9	32	1.79
46357--46770	154	2.7	154	98	1	792	28	10	13	47	1.75
46424--46663	81	3.1	81	61	18	198	32	10	12	45	1.76
46855--46892	15	2.5	15	100	0	76	15	10	0	73	1.09
46852--46904	15	3.5	15	89	0	70	18	7	1	71	1.19
47871--47913	14	3.1	14	84	12	54	72	4	0	23	1.04
53525--53571	5	9.4	5	78	17	53	40	0	2	57	1.11
53527--53571	9	5.3	9	82	12	60	40	0	2	57	1.11
55148--55198	17	3	17	100	0	102	41	11	0	47	1.4
56635--56716	10	8.2	10	78	10	96	45	0	0	54	0.99
56626--56715	30	3	30	100	0	180	46	0	0	53	1
60545--60581	15	2.4	15	95	4	65	40	0	10	48	1.38
63778--63822	15	2.8	16	77	9	56	60	4	6	28	1.42
63778--63825	17	3	16	81	6	62	58	4	6	31	1.42
63879--63919	19	2.2	19	86	8	57	46	4	0	48	1.23
64093--64136	21	2.1	21	100	0	88	43	4	9	43	1.56
65496--65537	12	3.5	12	100	0	84	71	0	7	21	1.09
65486--65537	24	2.1	24	85	3	68	73	0	7	19	1.07
68487--68523	19	1.9	19	88	0	56	56	18	5	18	1.6
70544--70972	214	2	214	98	0	831	32	19	13	34	1.91
76071--76132	24	2.6	24	97	0	115	30	25	12	30	1.93
78764--78826	26	2.4	26	100	0	126	60	11	3	25	1.45
79216--79253	16	2.4	16	90	0	58	39	0	2	57	1.12
83232--83277	2	25	2	83	16	64	50	0	0	50	1
83229--83283	16	3.4	16	82	17	69	50	0	0	49	1
83232--83277	22	2.1	22	100	0	92	50	0	0	50	1
83238--83283	10	4.3	10	86	13	65	50	0	0	50	1
83284--83435	20	8	20	83	11	212	47	7	3	40	1.51
83281--83435	56	2.8	56	83	11	219	47	7	3	41	1.51
83284--83435	36	4	39	93	6	244	47	7	3	40	1.51
83432--83556	25	5	25	100	0	250	20	4	16	60	1.52
94773--94802	12	2.5	12	94	0	51	63	0	0	36	0.95
94844--94941	2	55.5	2	65	23	51	50	1	2	46	1.19
94852--94897	19	2.3	20	92	3	76	47	0	2	50	1.13
94853--94928	17	4.4	18	80	17	81	53	0	2	43	1.14
94853--94941	32	2.6	34	81	13	103	51	0	2	46	1.13
95617--96068	119	3.8	119	96	1	798	27	16	24	31	1.97
96037--96397	166	2.2	163	97	2	679	22	24	25	27	2
103558--103883	32	10.1	32	73	9	295	20	25	21	31	1.98
103528--103883	129	2.8	129	100	0	712	22	26	20	30	1.98
103719--104044	97	3.2	97	93	5	517	23	27	19	30	1.98
104045--104435	73	5.4	73	100	0	782	30	29	13	26	1.94
103956--104435	146	3.4	146	95	4	839	29	29	13	27	1.95
103956--104435	219	2.3	211	93	5	823	29	29	13	27	1.95
105924--106182	69	3.8	69	99	0	509	58	8	1	31	1.38
105963--106134	16	10.1	17	70	21	101	57	8	1	33	1.36
106191--106376	21	8.2	21	79	15	210	49	10	5	34	1.6
106224--106331	28	4.1	28	82	16	158	48	10	6	35	1.63
106169--106352	49	3.8	49	93	1	291	49	11	5	33	1.62
106169--106376	70	3	70	86	6	282	49	11	5	34	1.61
106794--106841	24	2	24	95	0	87	29	20	14	35	1.93
107850--107884	6	5.8	6	100	0	70	65	0	17	17	1.27
108349--108449	27	3.7	27	98	0	193	48	15	20	14	1.81
108331--108449	27	4.2	29	92	6	151	48	15	21	14	1.8
109136--109175	21	1.9	21	100	0	80	65	10	10	15	1.48
110697--110746	12	4.2	12	100	0	100	42	24	16	18	1.89
116694--116783	16	5.4	16	68	19	51	54	1	3	41	1.24
121528--121573	23	2	23	95	0	83	67	2	4	26	1.21
122287--122318	16	2	16	100	0	64	50	0	0	50	1
A. membranaceus
Indices	Period	Copy	Consensus	Percent	Percent	Score	A	C	G	T	Entropy
	Size	Number	Size	Matches	Indels						(0-2)
4425--4450	13	2	13	100	0	52	61	7	0	30	1.24
4431--4468	20	1.9	19	85	15	51	65	2	0	31	1.06
4452--4512	19	2.9	19	73	17	59	54	0	1	44	1.1
4452--4512	22	2.8	21	75	20	63	54	0	1	44	1.1
14946--14970	12	2.1	12	100	0	50	60	0	8	32	1.26
18740--18816	15	5.3	15	80	9	70	54	0	0	45	0.99
19305--19347	21	2	21	95	0	77	41	9	30	18	1.82
24919--24948	15	2.1	14	93	6	51	56	0	6	36	1.26
29203--29229	13	2.1	13	100	0	54	62	0	7	29	1.22
29207--29259	16	3.1	17	82	15	56	58	0	5	35	1.22
29673--29713	14	3	14	76	16	50	58	2	2	36	1.24
47835--47878	14	3.3	13	82	14	54	75	4	0	20	0.98
53527--53608	11	7.7	11	73	20	52	37	1	2	58	1.19
53562--53608	5	9.4	5	78	17	53	40	0	2	57	1.11
53564--53608	9	5.3	9	82	12	60	40	0	2	57	1.11
54243--54281	11	3.5	11	89	0	51	28	0	0	71	0.86
56641--56688	17	2.8	18	81	15	57	47	0	2	50	1.12
63827--63871	15	3.1	15	83	3	65	60	4	6	28	1.42
65135--65238	9	11.2	9	83	6	127	40	0	0	57	1.11
65140--65236	14	7.1	14	81	15	69	40	1	1	57	1.12
65135--65227	18	5.1	18	96	3	161	39	0	0	60	0.97
65333--65371	21	1.9	21	89	5	62	33	20	7	38	1.81
83060--83091	10	3.3	10	95	4	57	53	0	0	46	1
83100--83154	10	5.8	10	74	20	55	45	0	0	54	0.99
83060--83169	49	2.2	49	80	6	125	50	0	1	48	1.11
83251--83290	16	2.4	16	87	8	53	57	2	0	40	1.12
83281--83341	19	3.2	19	63	9	52	47	3	9	39	1.53
89408--89433	13	2	13	100	0	52	15	15	30	38	1.88
97317--97351	11	3.2	11	87	0	52	42	8	25	22	1.82
104000--104423	15	28.1	15	70	19	269	56	13	0	29	1.37
103962--104283	51	6.3	51	75	15	290	56	12	0	31	1.36
104082--104423	136	2.5	135	95	4	598	56	13	0	29	1.37
104038--104423	70	5.6	70	90	9	620	56	13	0	30	1.37
104447--104471	12	2.1	12	100	0	50	68	16	0	16	1.22
104338--104498	48	3.1	50	87	11	213	55	13	0	31	1.38
120270--120301	16	2	16	100	0	64	50	0	0	50	1
120322--120355	18	1.9	18	94	5	61	38	8	0	52	1.33
A. membranaceus var. mongholicus
Indices	Period	Copy	Consensus	Percent	Percent	Score	A	C	G	T	Entropy
	Size	Number	Size	Matches	Indels						(0-2)
4420--4445	13	2	13	100	0	52	61	7	0	30	1.24
4426--4463	20	1.9	19	85	15	51	65	2	0	31	1.06
4447--4507	19	2.9	19	73	17	59	54	0	1	44	1.1
4447--4507	22	2.8	21	75	20	63	54	0	1	44	1.1
14943--14967	12	2.1	12	100	0	50	60	0	8	32	1.26
18737--18813	15	5.3	15	80	9	70	54	0	0	45	0.99
19302--19344	21	2	21	95	0	77	41	9	30	18	1.82
24916--24945	15	2.1	14	93	6	51	56	0	6	36	1.26
29200--29226	13	2.1	13	100	0	54	62	0	7	29	1.22
29204--29256	16	3.1	17	82	15	56	58	0	5	35	1.22
29670--29710	14	3	14	76	16	50	58	2	2	36	1.24
47822--47879	14	4.1	14	78	20	50	68	3	0	27	1.05
53524--53605	11	7.7	11	73	20	52	37	1	2	58	1.19
53559--53605	5	9.4	5	78	17	53	40	0	2	57	1.11
53561--53605	9	5.3	9	82	12	60	40	0	2	57	1.11
54240--54278	11	3.5	11	89	0	51	28	0	0	71	0.86
56639--56686	17	2.8	18	81	15	57	47	0	2	50	1.12
63825--63869	15	3.1	15	83	3	65	60	4	6	28	1.42
65134--65237	9	11.2	9	83	6	127	40	0	0	57	1.11
65139--65235	14	7.1	14	81	15	69	40	1	1	57	1.12
65134--65226	18	5.1	18	96	3	161	39	0	0	60	0.97
65332--65370	21	1.9	21	89	5	62	33	20	7	38	1.81
83059--83090	10	3.3	10	95	4	57	53	0	0	46	1
83099--83153	10	5.8	10	74	20	55	45	0	0	54	0.99
83059--83168	49	2.2	49	80	6	125	50	0	1	48	1.11
83250--83289	16	2.4	16	87	8	53	57	2	0	40	1.12
83280--83340	19	3.2	19	63	9	52	47	3	9	39	1.53
89407--89432	13	2	13	100	0	52	15	15	30	38	1.88
97316--97350	11	3.2	11	87	0	52	42	8	25	22	1.82
103999--104220	15	15.1	15	69	20	139	57	13	0	29	1.37
103927--104080	51	3.1	51	84	7	199	54	11	0	34	1.36
104058--104220	22	7	23	65	18	79	58	14	0	27	1.37
104053--104162	27	4	27	70	16	93	60	14	0	25	1.35
104037--104220	70	2.6	70	100	0	368	57	13	0	29	1.37
104244--104268	12	2.1	12	100	0	50	68	16	0	16	1.22
104135--104295	48	3.1	50	87	11	213	55	13	0	31	1.38
120067--120098	16	2	16	100	0	64	50	0	0	50	1
120119--120152	18	1.9	18	94	5	61	38	8	0	52	1.33
120769--120831	20	3.1	19	78	14	56	38	1	1	58	1.17
120786--120850	29	2.2	30	78	8	71	46	1	1	50	1.2
A. polycladus var. nigrescens
Indices	Period	Copy	Consensus	Percent	Percent	Score	A	C	G	T	Entropy
	Size	Number	Size	Matches	Indels						(0-2)
4985--5010	12	2.2	12	100	0	52	38	0	7	53	1.3
19043--19085	21	2	21	95	0	77	41	9	30	18	1.82
28869--28895	14	1.9	14	100	0	54	59	0	7	33	1.25
28874--28931	16	3.6	16	78	19	66	53	0	5	41	1.23
29346--29395	15	3.6	14	76	15	50	60	2	4	34	1.27
29341--29395	27	2	27	85	7	74	58	1	3	36	1.26
44428--44463	14	2.6	14	90	0	54	61	0	5	33	1.19
47850--47883	14	2.5	13	90	4	50	29	2	0	67	1.05
53049--53075	13	2.1	13	100	0	54	37	14	0	48	1.45
53469--53511	16	2.9	15	86	6	52	39	0	0	60	0.97
54353--54394	21	2	21	90	9	68	42	9	0	47	1.36
56833--56873	17	2.5	17	84	11	50	46	0	2	51	1.14
61913--61937	12	2.1	12	100	0	50	44	0	24	32	1.54
65370--65408	21	1.9	21	89	5	62	33	20	7	38	1.81
68709--68745	19	1.9	19	88	0	56	56	18	5	18	1.6
79081--79112	16	2	16	93	0	55	40	0	3	56	1.15
83108--83151	22	2	22	100	0	88	50	4	0	45	1.22
83044--83147	52	2	51	80	12	115	50	2	0	47	1.16
83140--83209	35	2	35	91	0	113	52	2	8	35	1.47
103666--103748	21	4.2	20	71	22	61	54	12	0	33	1.38
103681--103768	15	6.1	15	71	17	78	57	12	0	29	1.35
103666--103781	57	2	58	98	1	225	56	12	0	31	1.37
103684--103778	15	6.5	15	71	18	58	57	13	0	28	1.36
106353--106392	21	1.9	21	100	0	80	65	10	10	15	1.48
106496--106529	10	3.2	10	88	12	50	70	2	2	23	1.15
106495--106536	11	3.8	11	78	12	50	69	4	2	23	1.2
113911--113958	20	2.5	20	86	3	62	60	2	0	37	1.09
113984--114026	22	1.9	23	90	4	70	67	0	2	30	1.03
113989--114031	20	2.1	20	87	12	61	67	0	2	30	1.03
118746--118784	19	2.1	19	95	0	69	61	2	5	30	1.31
119514--119549	14	2.4	15	90	9	56	50	0	0	50	1
120242--120296	17	3.2	16	79	10	56	40	0	1	58	1.09
A. polycladus
Indices	Period	Copy	Consensus	Percent	Percent	Score	A	C	G	T	Entropy
	Size	Number	Size	Matches	Indels						(0-2)
4985--5010	12	2.2	12	100	0	52	38	0	7	53	1.3
19036--19078	21	2	21	95	0	77	41	9	30	18	1.82
28861--28887	14	1.9	14	100	0	54	59	0	7	33	1.25
28866--28923	16	3.6	16	78	19	66	53	0	5	41	1.23
29344--29393	15	3.6	14	76	15	50	60	2	4	34	1.27
29329--29395	27	2.4	28	82	10	82	56	1	2	38	1.24
44425--44460	14	2.6	14	90	0	54	61	0	5	33	1.19
47847--47880	14	2.5	13	90	4	50	29	2	0	67	1.05
53045--53071	13	2.1	13	100	0	54	37	14	0	48	1.45
53466--53508	16	2.9	15	86	6	52	39	0	0	60	0.97
56825--56865	17	2.5	17	84	11	50	46	0	2	51	1.14
61905--61929	12	2.1	12	100	0	50	44	0	24	32	1.54
65363--65401	21	1.9	21	89	5	62	33	20	7	38	1.81
68702--68738	19	1.9	19	88	0	56	56	18	5	18	1.6
79068--79099	16	2	16	93	0	55	40	0	3	56	1.15
83095--83138	22	2	22	100	0	88	50	4	0	45	1.22
83031--83134	52	2	51	80	12	115	50	2	0	47	1.16
83127--83196	35	2	35	91	0	113	52	2	8	35	1.47
103653--103735	21	4.2	20	71	22	61	54	12	0	33	1.38
103668--103755	15	6.1	15	71	17	78	57	12	0	29	1.35
103653--103768	57	2	58	98	1	225	56	12	0	31	1.37
103671--103765	15	6.5	15	71	18	58	57	13	0	28	1.36
106340--106379	21	1.9	21	100	0	80	65	10	10	15	1.48
106483--106516	10	3.2	10	88	12	50	70	2	2	23	1.15
106482--106523	11	3.8	11	78	12	50	69	4	2	23	1.2
113899--113946	20	2.5	20	86	3	62	60	2	0	37	1.09
113972--114014	22	1.9	23	90	4	70	67	0	2	30	1.03
113977--114019	20	2.1	20	87	12	61	67	0	2	30	1.03
118734--118772	19	2.1	19	95	0	69	61	2	5	30	1.31
119502--119537	14	2.4	15	90	9	56	50	0	0	50	1
120230--120284	17	3.2	16	79	10	56	40	0	1	58	1.09
A. tenuis
Indices	Period	Copy	Consensus	Percent	Percent	Score	A	C	G	T	Entropy
	Size	Number	Size	Matches	Indels						(0-2)
4452--4529	18	4.3	18	78	13	79	55	0	0	44	0.99
4448--4509	22	2.8	23	80	11	76	53	0	0	46	1
14755--14816	22	3	21	86	11	76	35	6	0	58	1.24
19045--19087	21	2	21	95	0	77	41	9	30	18	1.82
28869--28895	14	1.9	14	100	0	54	59	0	7	33	1.25
28874--28931	16	3.6	16	78	19	66	53	0	5	41	1.23
29345--29395	15	3.6	14	76	15	52	60	1	3	33	1.26
29337--29397	8	7.6	8	73	12	54	59	1	3	36	1.24
32349--32388	19	2.1	20	86	9	57	72	5	2	20	1.15
44405--44440	14	2.6	14	90	0	54	61	0	5	33	1.19
47851--47889	18	2.2	18	85	0	51	84	2	0	12	0.72
53131--53157	13	2.1	13	100	0	54	37	14	0	48	1.45
53551--53593	16	2.9	15	86	6	52	39	0	0	60	0.97
56846--56876	15	2.1	15	100	0	62	25	6	0	67	1.14
56849--56881	15	2.3	15	89	5	50	33	6	0	60	1.21
56928--56968	17	2.5	17	84	11	50	46	0	2	51	1.14
62011--62035	12	2.1	12	100	0	50	44	0	24	32	1.54
65439--65477	21	1.9	21	89	5	62	33	20	7	38	1.81
68775--68811	19	1.9	19	88	0	56	56	18	5	18	1.6
77643--77674	15	2.1	15	100	0	64	31	0	0	68	0.9
79021--79045	13	1.9	13	100	0	50	8	4	0	88	0.64
79149--79180	16	2	16	93	0	55	40	0	3	56	1.15
83116--83140	12	2.1	12	100	0	50	52	0	0	48	1
83101--83144	21	2	22	86	4	63	47	2	0	50	1.13
83186--83229	22	2	22	100	0	88	50	4	0	45	1.22
83218--83287	35	2	35	91	0	113	52	2	8	35	1.47
94358--94404	13	3.6	13	78	18	53	51	0	2	46	1.13
94357--94405	15	3.5	15	73	18	52	48	0	2	48	1.12
94713--94749	17	2.2	17	90	9	58	67	0	2	29	1.04
103780--103917	15	9.1	15	69	20	90	57	12	0	30	1.36
103757--103944	50	3.6	50	89	10	304	55	12	0	32	1.37
103815--103897	21	4.2	20	71	22	61	54	12	0	33	1.38
103815--103930	57	2	58	98	1	225	56	12	0	31	1.37
106496--106535	21	1.9	21	100	0	80	65	10	10	15	1.48
106639--106672	10	3.2	10	88	12	50	70	2	2	23	1.15
106638--106679	11	3.8	11	78	12	50	69	4	2	23	1.2
114063--114110	20	2.5	20	86	3	62	60	2	0	37	1.09
114167--114209	22	1.9	23	90	4	70	67	0	2	30	1.03
114172--114214	20	2.1	20	87	12	61	67	0	2	30	1.03
118938--118976	19	2.1	19	95	0	69	61	2	5	30	1.31
119705--119740	14	2.4	15	90	9	56	50	0	0	50	1
120439--120477	17	2.4	16	82	4	51	41	0	2	56	1.13
A. arpilobus
Indices	Period	Copy	Consensus	Percent	Percent	Score	A	C	G	T	Entropy
	Size	Number	Size	Matches	Indels						(0-2)
2009--2047	19	2.1	19	85	9	53	43	20	2	33	1.65
4415--4445	15	2.1	15	100	0	62	58	12	0	29	1.35
4417--4462	15	3.1	15	85	11	60	65	6	0	28	1.17
6468--6501	13	2.6	13	95	0	59	44	0	0	55	0.99
6471--6504	11	3.1	11	95	0	59	38	0	0	61	0.96
10016--10073	26	2.2	26	96	0	107	46	0	0	53	1
14123--14229	5	21	5	74	16	69	45	0	0	54	0.99
14134--14214	23	3.3	24	77	15	78	44	0	0	55	0.99
14132--14233	26	3.9	27	74	18	90	46	0	0	53	1
14123--14246	45	2.7	44	77	7	122	45	0	0	54	1
14158--14235	19	4.2	19	75	18	74	47	0	0	52	1
14123--14215	24	3.8	23	76	19	82	45	0	0	54	0.99
14467--14510	22	2	22	100	0	88	45	0	0	54	0.99
14475--14525	17	3	17	77	11	50	50	0	0	49	1
14608--14684	21	3.7	21	76	11	70	35	1	2	61	1.18
14601--14690	17	5.6	16	73	12	60	33	1	3	62	1.19
18872--18914	21	2	21	95	0	77	41	9	30	18	1.82
44261--44293	12	2.8	12	90	4	50	66	0	0	33	0.92
47665--47708	14	2.9	15	80	10	54	68	2	0	29	1.02
53303--53372	5	13.6	5	79	19	56	35	0	2	61	1.11
53319--53378	16	3.8	15	84	8	66	38	0	3	58	1.15
56747--56794	17	2.8	18	81	15	57	47	0	2	50	1.12
57154--57178	12	2.1	12	100	0	50	68	8	0	24	1.16
65270--65309	20	2	20	90	0	62	45	2	2	50	1.28
65409--65447	21	1.9	21	89	5	62	33	20	7	38	1.81
68734--68770	19	1.9	19	88	0	56	56	18	5	18	1.6
79040--79071	16	2	16	93	0	55	40	0	3	56	1.15
94499--94546	19	2.5	18	83	12	60	50	0	2	47	1.12
103866--104025	41	4	41	89	8	258	58	10	0	31	1.32
103855--104026	77	2.2	77	95	0	308	59	10	0	30	1.31
104028--104079	27	2	25	89	10	79	44	7	9	38	1.66
106608--106638	16	2	16	93	6	55	58	12	12	16	1.64
106745--106778	10	3.2	10	88	12	50	70	2	2	23	1.15
106744--106785	11	3.8	11	78	12	50	69	4	2	23	1.2
108163--108192	12	2.5	12	100	0	60	43	23	16	16	1.87
114241--114277	20	2	20	89	10	60	70	0	2	27	1.01
122973--123006	16	2	18	88	11	54	47	0	0	52	1
A. laxmannii
Indices	Period	Copy	Consensus	Percent	Percent	Score	A	C	G	T	Entropy
	Size	Number	Size	Matches	Indels						(0-2)
12982--13019	19	2	19	94	0	67	44	5	0	50	1.24
13198--13241	21	2	22	82	8	54	61	0	20	18	1.35
14438--14512	17	4.2	17	76	15	55	46	1	1	50	1.18
14649--14695	14	3.8	12	81	13	51	46	0	2	51	1.13
14669--14696	14	2	14	100	0	56	57	0	0	42	0.99
14785--14841	28	2	28	100	0	114	57	3	10	28	1.48
19136--19178	21	2	21	95	0	77	41	9	30	18	1.82
23694--23730	10	3.8	10	89	3	58	40	0	0	59	0.97
28961--28987	14	1.9	14	100	0	54	59	0	7	33	1.25
28969--29018	16	2.9	17	85	11	59	56	0	6	38	1.24
32403--32456	23	2.4	22	75	9	56	70	3	5	20	1.23
47816--47849	14	2.5	13	90	4	50	29	2	0	67	1.05
54340--54368	15	1.9	15	100	0	58	48	6	0	44	1.29
56684--56739	21	2.6	22	81	13	55	35	3	0	60	1.14
56683--56738	25	2.3	26	82	11	66	35	3	0	60	1.14
56683--56742	26	2.3	25	81	13	68	36	3	0	60	1.14
56773--56820	17	2.8	18	81	15	57	47	0	2	50	1.12
64899--64937	21	1.9	21	89	5	62	33	20	7	38	1.81
68244--68284	19	2.2	19	90	0	64	56	17	7	19	1.64
75630--75659	15	2	15	93	0	51	40	6	10	43	1.64
82626--82650	13	1.9	13	100	0	50	48	0	0	52	1
82647--82819	33	4.9	33	67	19	116	50	3	5	40	1.41
93987--94054	2	37.5	2	72	19	60	48	0	1	50	1.1
93987--94054	7	9.4	8	74	18	60	48	0	1	50	1.1
93995--94067	15	4.6	17	77	16	61	47	0	2	49	1.15
93988--94054	23	3	23	80	10	68	49	0	1	49	1.1
94368--94401	18	1.9	17	94	5	59	67	0	0	32	0.91
103442--103585	15	10	14	64	21	66	56	12	1	29	1.44
103512--103612	51	2.1	49	82	13	124	54	11	0	32	1.44
103425--103598	58	3	58	98	0	332	55	12	1	30	1.44
106325--106358	10	3.2	10	88	12	50	70	2	2	23	1.15
106324--106365	11	3.8	11	78	12	50	69	4	2	23	1.2
113731--113777	20	2.5	20	79	6	53	57	4	0	38	1.18
118653--118691	19	2.1	19	95	0	69	61	2	5	30	1.31
119436--119471	14	2.4	15	90	9	56	50	0	0	50	1
119492--119525	18	1.9	17	94	5	59	38	8	0	52	1.33

## Sheet: Table S5
Table S5 Long repeats distribution among the nine chloroplast genomes of Astragalus
A. yunnanensis
The repeat length of the first part	The starting site of the first part	Matching direction	The repeat length of the second part	The starting site of the second part	Interval distance of repeats	E-value
31	14341	R	31	14341	-2	4.04e-06
31	60668	R	31	60668	-2	4.04e-06
33	31188	R	33	31192	-3	8.88e-06
30	47052	R	30	47060	-3	0.000423
30	47052	R	30	47710	-3	0.000423
30	47060	R	30	47702	-3	0.000423
30	47702	R	30	47710	-3	0.000423
30	54097	R	30	54776	-3	0.000423
54	122479	P	54	122479	-2	1.77e-19
48	75301	P	48	84799	-1	8.08e-18
41	79714	P	41	94594	0	9.2e-16
38	75311	P	38	84799	0	5.89e-14
47	31049	P	47	31049	-3	9.83e-14
45	51559	P	45	51559	-3	1.38e-12
34	75209	P	34	83951	0	1.51e-11
40	94594	P	40	115703	-2	2.58e-11
41	112064	P	41	112064	-3	2.65e-10
40	130	P	40	143	-3	9.81e-10
39	16947	P	39	94596	-3	3.63e-09
34	15858	P	34	53192	-2	7.61e-08
32	80775	P	32	80775	-2	1.08e-06
32	120685	P	32	120685	-2	1.08e-06
33	73009	P	33	92150	-3	8.88e-06
31	29276	P	31	64431	-3	0.000117
30	24426	P	30	57227	-3	0.000423
30	54096	P	30	57353	-3	0.000423
282	103739	F	282	103927	0	7.37e-161
259	68537	F	259	68674	-3	4.01e-139
217	46905	F	217	47555	0	1e-121
212	106276	F	212	106450	0	1.03e-118
178	104397	F	178	104495	0	3.03e-98
190	104164	F	190	104372	-3	5.49e-98
165	104189	F	165	104495	-3	4.04e-83
144	46470	F	144	47381	0	8.94e-78
140	96212	F	140	96345	-2	2e-70
120	47132	F	120	47273	0	2.52e-63
122	68537	F	122	68811	-3	1.25e-57
122	96141	F	122	96412	-3	1.25e-57
117	66042	F	117	66096	-2	9.84e-57
101	96251	F	101	96384	0	6.92e-52
94	103739	F	94	104115	0	1.13e-47
91	31514	F	91	31602	0	7.26e-46
100	103839	F	100	104133	-3	1.21e-44
100	104027	F	100	104133	-3	1.21e-44
93	103757	F	93	103839	-1	1.27e-44
93	103757	F	93	104027	-1	1.27e-44
93	103839	F	93	103945	-1	1.27e-44
93	103945	F	93	104027	-1	1.27e-44
87	36891	F	87	46480	0	1.86e-43
87	36891	F	87	47391	0	1.86e-43
94	46980	F	94	47478	-3	4.1e-41
94	47478	F	94	47630	-3	4.1e-41
80	66079	F	80	66133	0	3.04e-39
80	104189	F	80	104593	0	3.04e-39
80	104397	F	80	104593	0	3.04e-39
75	84000	F	75	84025	0	3.12e-36
73	96141	F	73	96279	0	4.99e-35
79	47110	F	79	47780	-2	3.38e-34
71	106307	F	71	106354	0	7.98e-34
71	106307	F	71	106528	0	7.98e-34
71	106354	F	71	106481	0	7.98e-34
71	106481	F	71	106528	0	7.98e-34
81	19732	F	81	21956	-3	1.75e-33
74	96492	F	74	96566	-2	3.03e-31
73	46954	F	73	47246	-2	1.18e-30
73	47246	F	73	47604	-2	1.18e-30
65	46782	F	65	46827	-1	6.37e-28
69	103870	F	69	104372	-3	1.81e-26
69	104058	F	69	104372	-3	1.81e-26
67	104189	F	67	104287	-3	2.64e-25
67	104287	F	67	104397	-3	2.64e-25
60	103919	F	60	104311	-1	6.02e-25
60	104107	F	60	104311	-1	6.02e-25
63	66042	F	63	66150	-2	9.19e-25
66	57373	F	66	57778	-3	1.01e-24
53	44058	F	53	44109	0	5.48e-23
52	46568	F	52	47802	0	2.19e-22
52	46795	F	52	46840	0	2.19e-22
57	47273	F	57	47802	-2	3.08e-21
50	84000	F	50	84050	0	3.51e-21
52	103739	F	52	104319	-1	3.42e-20
52	106200	F	52	106269	-1	3.42e-20
48	57391	F	48	57796	0	5.61e-20
51	96345	F	51	96483	-1	1.34e-19
47	46567	F	47	46980	0	2.25e-19
47	46567	F	47	47630	0	2.25e-19
53	46567	F	53	47272	-2	6.8e-19
46	46981	F	46	47802	0	8.98e-19
46	47479	F	46	47802	0	8.98e-19
46	47631	F	46	47802	0	8.98e-19
46	106329	F	46	106397	0	8.98e-19
46	106329	F	46	106571	0	8.98e-19
46	106376	F	46	106397	0	8.98e-19
46	106376	F	46	106571	0	8.98e-19
46	106397	F	46	106503	0	8.98e-19
46	106397	F	46	106550	0	8.98e-19
46	106503	F	46	106571	0	8.98e-19
46	106550	F	46	106571	0	8.98e-19
52	46568	F	52	47132	-2	2.62e-18
45	103788	F	45	104372	0	3.59e-18
45	103976	F	45	104372	0	3.59e-18
44	67782	F	44	67838	0	1.44e-17
49	68610	F	49	68884	-2	1.49e-16
49	68747	F	49	68884	-2	1.49e-16
49	79715	F	49	115703	-2	1.49e-16
42	110864	F	42	110876	0	2.3e-16
45	106207	F	45	106450	-1	4.85e-16
47	47272	F	47	47478	-2	2.18e-15
46	46981	F	46	47132	-2	8.37e-15
46	47132	F	46	47479	-2	8.37e-15
46	47132	F	46	47631	-2	8.37e-15
42	96354	F	42	96566	-1	2.9e-14
38	103753	F	38	104333	0	5.89e-14
38	103941	F	38	104333	0	5.89e-14
38	104129	F	38	104333	0	5.89e-14
38	106276	F	38	106624	0	5.89e-14
47	46620	F	47	46857	-3	9.83e-14
47	103826	F	47	104324	-3	9.83e-14
47	104014	F	47	104324	-3	9.83e-14
37	96529	F	37	96603	0	2.35e-13
45	46874	F	45	47539	-3	1.38e-12
45	103895	F	45	104287	-3	1.38e-12
45	104083	F	45	104287	-3	1.38e-12
35	68624	F	35	68898	0	3.77e-12
35	68761	F	35	68898	0	3.77e-12
44	47038	F	44	47536	-3	5.14e-12
44	47536	F	44	47688	-3	5.14e-12
44	103895	F	44	104495	-3	5.14e-12
44	103895	F	44	104593	-3	5.14e-12
44	104083	F	44	104495	-3	5.14e-12
44	104083	F	44	104593	-3	5.14e-12
38	71498	F	38	71539	-1	6.71e-12
38	82330	F	38	82354	-1	6.71e-12
38	106207	F	38	106624	-1	6.71e-12
34	103839	F	34	104337	0	1.51e-11
34	104027	F	34	104337	0	1.51e-11
42	96221	F	42	96566	-3	7.13e-11
35	79729	F	35	115717	-1	3.96e-10
40	19815	F	40	22039	-3	9.81e-10
39	16947	F	39	79714	-3	3.63e-09
30	103826	F	30	104226	0	3.86e-09
30	103826	F	30	104434	0	3.86e-09
30	103826	F	30	104532	0	3.86e-09
30	103826	F	30	104630	0	3.86e-09
30	104014	F	30	104226	0	3.86e-09
30	104014	F	30	104434	0	3.86e-09
30	104014	F	30	104532	0	3.86e-09
30	104014	F	30	104630	0	3.86e-09
30	110864	F	30	110888	0	3.86e-09
36	46639	F	36	47043	-2	5.34e-09
36	46639	F	36	47541	-2	5.34e-09
36	46639	F	36	47693	-2	5.34e-09
36	104251	F	36	104353	-2	5.34e-09
36	104353	F	36	104459	-2	5.34e-09
36	104353	F	36	104557	-2	5.34e-09
33	103665	F	33	103776	-1	5.97e-09
33	103665	F	33	103858	-1	5.97e-09
33	103665	F	33	103964	-1	5.97e-09
33	103665	F	33	104046	-1	5.97e-09
33	103665	F	33	104152	-1	5.97e-09
32	108081	F	32	108087	-1	2.31e-08
34	46639	F	34	46876	-2	7.61e-08
31	47083	F	31	47231	-1	8.97e-08
31	47231	F	31	47733	-1	8.97e-08
36	46874	F	36	47041	-3	1.82e-07
36	46874	F	36	47691	-3	1.82e-07
36	103773	F	36	104655	-3	1.82e-07
36	103855	F	36	104655	-3	1.82e-07
36	103961	F	36	104655	-3	1.82e-07
36	104043	F	36	104655	-3	1.82e-07
36	104149	F	36	104655	-3	1.82e-07
30	82339	F	30	82363	-1	3.47e-07
30	106329	F	30	106350	-1	3.47e-07
30	106329	F	30	106524	-1	3.47e-07
30	106350	F	30	106376	-1	3.47e-07
30	106350	F	30	106503	-1	3.47e-07
30	106350	F	30	106550	-1	3.47e-07
30	106376	F	30	106524	-1	3.47e-07
30	106503	F	30	106524	-1	3.47e-07
30	106524	F	30	106550	-1	3.47e-07
35	19791	F	35	22015	-3	6.66e-07
35	46620	F	35	46812	-3	6.66e-07
32	25396	F	32	53198	-2	1.08e-06
34	47052	F	34	47550	-3	2.43e-06
34	47550	F	34	47702	-3	2.43e-06
34	85816	F	34	85840	-3	2.43e-06
34	103665	F	34	104658	-3	2.43e-06
33	47165	F	33	47835	-3	8.88e-06
33	47306	F	33	47835	-3	8.88e-06
30	103796	F	30	104678	-2	1.51e-05
30	103878	F	30	104678	-2	1.51e-05
30	103984	F	30	104678	-2	1.51e-05
30	104066	F	30	104678	-2	1.51e-05
30	104172	F	30	104678	-2	1.51e-05
30	104380	F	30	104678	-2	1.51e-05
30	106301	F	30	106395	-2	1.51e-05
30	106301	F	30	106569	-2	1.51e-05
30	106395	F	30	106475	-2	1.51e-05
30	106475	F	30	106569	-2	1.51e-05
32	106307	F	32	106333	-3	3.23e-05
32	106307	F	32	106380	-3	3.23e-05
32	106307	F	32	106507	-3	3.23e-05
32	106307	F	32	106554	-3	3.23e-05
32	106333	F	32	106481	-3	3.23e-05
32	106380	F	32	106481	-3	3.23e-05
32	106481	F	32	106507	-3	3.23e-05
32	106481	F	32	106554	-3	3.23e-05
31	14309	F	31	14329	-3	0.000117
31	46648	F	31	47550	-3	0.000117
31	103703	F	31	104185	-3	0.000117
31	103703	F	31	104393	-3	0.000117
31	103813	F	31	104287	-3	0.000117
31	103813	F	31	104495	-3	0.000117
31	103813	F	31	104593	-3	0.000117
31	104001	F	31	104287	-3	0.000117
31	104001	F	31	104495	-3	0.000117
31	104001	F	31	104593	-3	0.000117
31	106130	F	31	106645	-3	0.000117
31	106329	F	31	106418	-3	0.000117
31	106329	F	31	106592	-3	0.000117
31	106376	F	31	106418	-3	0.000117
31	106376	F	31	106592	-3	0.000117
31	106418	F	31	106503	-3	0.000117
31	106418	F	31	106550	-3	0.000117
31	106503	F	31	106592	-3	0.000117
31	106550	F	31	106592	-3	0.000117
30	46648	F	30	47052	-3	0.000423
30	46648	F	30	47702	-3	0.000423
30	46885	F	30	47052	-3	0.000423
30	46885	F	30	47702	-3	0.000423
30	57450	F	30	57846	-3	0.000423
30	64219	F	30	64650	-3	0.000423
30	68647	F	30	68922	-3	0.000423
30	68784	F	30	68922	-3	0.000423
30	79738	F	30	115726	-3	0.000423
30	83995	F	30	84070	-3	0.000423
30	108084	F	30	108096	-3	0.000423
32	47760	C	32	80770	-3	3.23e-05
30	24420	C	30	57227	-3	0.000423
A. yunnanensis subsp. incanus
The repeat length of the first part	The starting site of the first part	Matching direction	The repeat length of the second part	The starting site of the second part	Interval distance of repeats	E-value
31	14331	R	31	14331	-2	4.02e-06
31	24433	R	31	24433	-2	4.02e-06
31	60125	R	31	60125	-2	4.02e-06
31	83231	R	31	83231	-2	4.02e-06
33	31144	R	33	31148	-3	8.85e-06
30	83236	R	30	83247	-2	1.51e-05
32	83235	R	32	83248	-3	3.22e-05
31	53668	R	31	83235	-3	0.000117
31	83242	R	31	94915	-3	0.000117
31	105969	R	31	106032	-3	0.000117
31	105969	R	31	106101	-3	0.000117
31	106038	R	31	106101	-3	0.000117
30	53520	R	30	54204	-3	0.000422
30	77577	R	30	94866	-3	0.000422
30	83229	R	30	105969	-3	0.000422
30	83229	R	30	106038	-3	0.000422
30	83229	R	30	106107	-3	0.000422
30	105974	R	30	122288	-3	0.000422
30	106043	R	30	122288	-3	0.000422
30	106112	R	30	122288	-3	0.000422
128	43828	P	128	66269	0	3.83e-68
64	70616	P	64	70616	0	1.3e-29
64	70616	P	64	70830	0	1.3e-29
64	70830	P	64	70830	0	1.3e-29
54	122275	P	54	122275	-2	1.76e-19
49	78697	P	49	115509	-2	1.48e-16
48	105189	P	48	105189	-2	5.68e-16
40	83237	P	40	83237	0	3.67e-15
47	31010	P	47	31010	-3	9.8e-14
45	51003	P	45	51003	-3	1.37e-12
40	94025	P	40	115509	-2	2.57e-11
41	47698	P	41	47698	-3	2.64e-10
41	111892	P	41	111892	-3	2.64e-10
31	55040	P	31	55126	0	9.61e-10
40	129	P	40	142	-3	9.78e-10
39	16930	P	39	78708	-3	3.62e-09
39	16930	P	39	94027	-3	3.62e-09
30	83231	P	30	83231	0	3.85e-09
34	15844	P	34	52620	-2	7.58e-08
33	72299	P	33	91587	-3	8.85e-06
30	120490	P	30	120490	-2	1.51e-05
32	83226	P	32	105969	-3	3.22e-05
32	83226	P	32	106038	-3	3.22e-05
32	83226	P	32	106107	-3	3.22e-05
31	29246	P	31	63888	-3	0.000117
30	24394	P	30	122288	-3	0.000422
30	53519	P	30	56814	-3	0.000422
318	104044	F	318	104117	0	1.55e-182
258	95691	F	258	95810	-2	6.17e-141
245	104044	F	245	104190	0	1.39e-138
236	46356	F	236	46510	-1	2.57e-130
227	103527	F	227	103656	0	9.53e-128
210	46382	F	210	46536	0	1.64e-117
215	70543	F	215	70757	-3	7.05e-113
190	105923	F	190	105992	-1	1.03e-102
172	104044	F	172	104263	0	1.24e-94
173	70585	F	173	70799	-2	4.14e-90
162	96036	F	162	96202	0	1.3e-88
136	103589	F	136	103815	-1	2.38e-70
136	103718	F	136	103815	-1	2.38e-70
128	103597	F	128	103823	0	3.83e-68
128	103726	F	128	103823	0	3.83e-68
139	95691	F	139	95929	-3	1.08e-67
124	95825	F	124	95944	-1	3.65e-63
121	105923	F	121	106061	-1	2.28e-61
124	95706	F	124	95944	-2	6.73e-61
127	46408	F	127	46963	-3	1.38e-60
127	46562	F	127	46963	-3	1.38e-60
116	46419	F	116	46974	-2	3.86e-56
116	46573	F	116	46974	-2	3.86e-56
101	46434	F	101	46989	0	6.9e-52
101	46588	F	101	46989	0	6.9e-52
100	83431	F	100	83456	0	2.76e-51
99	104044	F	99	104336	0	1.1e-50
98	103527	F	98	103785	0	4.41e-50
101	106202	F	101	106251	-2	3.13e-47
87	103621	F	87	103957	-1	4.83e-41
87	103750	F	87	103957	-1	4.83e-41
87	103847	F	87	103957	-1	4.83e-41
82	46356	F	82	46664	-1	4.66e-38
75	83431	F	75	83481	0	3.11e-36
84	96281	F	84	96403	-3	3.05e-35
83	96115	F	83	96403	-3	1.18e-34
71	83303	F	71	83339	0	7.95e-34
81	19706	F	81	21930	-3	1.75e-33
74	108348	F	74	108375	-1	2.76e-33
69	103527	F	69	103882	0	1.27e-32
68	103557	F	68	103589	-1	1.04e-29
68	103557	F	68	103718	-1	1.04e-29
68	103589	F	68	103686	-1	1.04e-29
68	103686	F	68	103718	-1	1.04e-29
63	95616	F	63	95975	0	5.21e-29
73	103525	F	73	104055	-3	8.35e-29
73	103525	F	73	104128	-3	8.35e-29
73	103525	F	73	104201	-3	8.35e-29
73	103525	F	73	104274	-3	8.35e-29
73	103525	F	73	104347	-3	8.35e-29
71	103656	F	71	104057	-3	1.23e-27
71	103656	F	71	104130	-3	1.23e-27
71	103656	F	71	104203	-3	1.23e-27
71	103656	F	71	104276	-3	1.23e-27
71	103656	F	71	104349	-3	1.23e-27
71	103785	F	71	104057	-3	1.23e-27
71	103785	F	71	104130	-3	1.23e-27
71	103785	F	71	104203	-3	1.23e-27
71	103785	F	71	104276	-3	1.23e-27
71	103785	F	71	104349	-3	1.23e-27
60	56625	F	60	56655	0	3.34e-27
60	103565	F	60	103597	0	3.34e-27
60	103565	F	60	103726	0	3.34e-27
60	103597	F	60	103694	0	3.34e-27
60	103694	F	60	103726	0	3.34e-27
67	103882	F	67	104057	-2	4.05e-27
67	103882	F	67	104130	-2	4.05e-27
67	103882	F	67	104203	-2	4.05e-27
67	103882	F	67	104276	-2	4.05e-27
67	103882	F	67	104349	-2	4.05e-27
63	95616	F	63	95737	-1	9.85e-27
63	95616	F	63	95856	-1	9.85e-27
64	106190	F	64	106309	-2	2.36e-25
56	46382	F	56	46690	0	8.54e-25
66	56834	F	66	57239	-3	1.01e-24
66	95896	F	66	96015	-3	1.01e-24
55	106300	F	55	106321	0	3.42e-24
52	103992	F	52	104057	0	2.19e-22
52	103992	F	52	104130	0	2.19e-22
52	103992	F	52	104203	0	2.19e-22
52	103992	F	52	104276	0	2.19e-22
52	103992	F	52	104349	0	2.19e-22
54	46066	F	54	46116	-1	2.21e-21
50	83431	F	50	83506	0	3.5e-21
53	95777	F	53	96015	-1	8.69e-21
53	95923	F	53	96371	-1	8.69e-21
59	46408	F	59	47116	-3	1.17e-20
59	46562	F	59	47116	-3	1.17e-20
52	103527	F	52	103992	-1	3.41e-20
52	105923	F	52	106130	-1	3.41e-20
58	83280	F	58	83372	-3	4.45e-20
48	56852	F	48	57257	0	5.6e-20
51	104053	F	51	104475	-1	1.34e-19
51	104126	F	51	104475	-1	1.34e-19
51	104199	F	51	104475	-1	1.34e-19
51	104272	F	51	104475	-1	1.34e-19
51	104345	F	51	104475	-1	1.34e-19
57	95800	F	57	96367	-3	1.69e-19
49	96316	F	49	96438	-1	2.06e-18
52	106202	F	52	106300	-2	2.61e-18
52	106251	F	52	106321	-2	2.61e-18
48	83133	F	48	84256	-1	8.06e-18
48	96150	F	48	96438	-1	8.06e-18
47	103992	F	47	104479	-1	3.16e-17
47	108348	F	47	108402	-1	3.16e-17
46	70712	F	46	70926	-1	1.24e-16
46	106190	F	46	106330	-1	1.24e-16
49	103525	F	49	104477	-2	1.48e-16
41	78706	F	41	94025	0	9.17e-16
47	95691	F	47	96377	-2	2.18e-15
47	103656	F	47	104479	-2	2.18e-15
47	103785	F	47	104479	-2	2.18e-15
47	103882	F	47	104479	-2	2.18e-15
40	83283	F	40	83395	0	3.67e-15
43	106190	F	43	106211	-1	7.39e-15
43	106190	F	43	106260	-1	7.39e-15
38	110696	F	38	110708	0	5.87e-14
44	83294	F	44	83386	-2	1.22e-13
37	78763	F	37	78789	0	2.35e-13
36	103589	F	36	103957	0	9.39e-13
36	103718	F	36	103957	0	9.39e-13
45	95917	F	45	96202	-3	1.37e-12
39	103589	F	39	103912	-1	1.72e-12
39	103718	F	39	103912	-1	1.72e-12
35	46906	F	35	47057	0	3.76e-12
35	83303	F	35	83375	0	3.76e-12
38	76070	F	38	76094	-1	6.69e-12
38	103555	F	38	103955	-1	6.69e-12
38	103684	F	38	103955	-1	6.69e-12
38	103813	F	38	103955	-1	6.69e-12
38	103910	F	38	103955	-1	6.69e-12
38	103955	F	38	104085	-1	6.69e-12
38	103955	F	38	104158	-1	6.69e-12
38	103955	F	38	104231	-1	6.69e-12
38	103955	F	38	104304	-1	6.69e-12
38	103955	F	38	104377	-1	6.69e-12
41	103589	F	41	104087	-2	6.77e-12
41	103589	F	41	104160	-2	6.77e-12
41	103589	F	41	104233	-2	6.77e-12
41	103589	F	41	104306	-2	6.77e-12
41	103589	F	41	104379	-2	6.77e-12
41	103718	F	41	104087	-2	6.77e-12
41	103718	F	41	104160	-2	6.77e-12
41	103718	F	41	104233	-2	6.77e-12
41	103718	F	41	104306	-2	6.77e-12
41	103718	F	41	104379	-2	6.77e-12
34	55147	F	34	55164	0	1.5e-11
34	106300	F	34	106342	0	1.5e-11
40	83375	F	40	83395	-2	2.57e-11
33	46502	F	33	46906	0	6.01e-11
33	46656	F	33	46906	0	6.01e-11
36	103557	F	36	103621	-1	1.01e-10
36	103557	F	36	103750	-1	1.01e-10
36	103557	F	36	103847	-1	1.01e-10
36	103621	F	36	103686	-1	1.01e-10
36	103621	F	36	103815	-1	1.01e-10
36	103621	F	36	103912	-1	1.01e-10
36	103621	F	36	104087	-1	1.01e-10
36	103621	F	36	104160	-1	1.01e-10
36	103621	F	36	104233	-1	1.01e-10
36	103621	F	36	104306	-1	1.01e-10
36	103621	F	36	104379	-1	1.01e-10
36	103686	F	36	103750	-1	1.01e-10
36	103686	F	36	103847	-1	1.01e-10
36	103750	F	36	103815	-1	1.01e-10
36	103750	F	36	103912	-1	1.01e-10
36	103750	F	36	104087	-1	1.01e-10
36	103750	F	36	104160	-1	1.01e-10
36	103750	F	36	104233	-1	1.01e-10
36	103750	F	36	104306	-1	1.01e-10
36	103750	F	36	104379	-1	1.01e-10
36	103815	F	36	103847	-1	1.01e-10
36	103847	F	36	103912	-1	1.01e-10
36	103847	F	36	104087	-1	1.01e-10
36	103847	F	36	104160	-1	1.01e-10
36	103847	F	36	104233	-1	1.01e-10
36	103847	F	36	104306	-1	1.01e-10
36	103847	F	36	104379	-1	1.01e-10
32	106201	F	32	106222	0	2.4e-10
32	106201	F	32	106271	0	2.4e-10
41	46356	F	41	46914	-3	2.64e-10
38	83280	F	38	83336	-2	3.71e-10
31	103597	F	31	103920	0	9.61e-10
31	103726	F	31	103920	0	9.61e-10
31	106223	F	31	106251	0	9.61e-10
31	106251	F	31	106272	0	9.61e-10
40	19789	F	40	22013	-3	9.78e-10
34	106251	F	34	106342	-1	1.53e-09
39	96042	F	39	96371	-3	3.62e-09
39	96208	F	39	96371	-3	3.62e-09
30	56625	F	30	56685	0	3.85e-09
30	65495	F	30	65507	0	3.85e-09
35	83283	F	35	83303	-2	2.01e-08
35	83339	F	35	83395	-2	2.01e-08
32	46713	F	32	47113	-1	2.31e-08
32	95706	F	32	96392	-1	2.31e-08
32	95798	F	32	96202	-1	2.31e-08
32	95825	F	32	96392	-1	2.31e-08
32	106222	F	32	106320	-1	2.31e-08
32	106222	F	32	106341	-1	2.31e-08
32	106271	F	32	106320	-1	2.31e-08
32	106271	F	32	106341	-1	2.31e-08
32	107846	F	32	107852	-1	2.31e-08
34	108330	F	34	108417	-2	7.58e-08
31	106223	F	31	106300	-1	8.94e-08
31	106272	F	31	106300	-1	8.94e-08
33	103565	F	33	104095	-2	2.86e-07
33	103565	F	33	104168	-2	2.86e-07
33	103565	F	33	104241	-2	2.86e-07
33	103565	F	33	104314	-2	2.86e-07
33	103565	F	33	104387	-2	2.86e-07
33	103694	F	33	104095	-2	2.86e-07
33	103694	F	33	104168	-2	2.86e-07
33	103694	F	33	104241	-2	2.86e-07
33	103694	F	33	104314	-2	2.86e-07
33	103694	F	33	104387	-2	2.86e-07
33	103823	F	33	104095	-2	2.86e-07
33	103823	F	33	104168	-2	2.86e-07
33	103823	F	33	104241	-2	2.86e-07
33	103823	F	33	104314	-2	2.86e-07
33	103823	F	33	104387	-2	2.86e-07
35	19765	F	35	21989	-3	6.64e-07
35	46854	F	35	46869	-3	6.64e-07
32	25361	F	32	52626	-2	1.07e-06
31	46356	F	31	47065	-2	4.02e-06
31	103920	F	31	104095	-2	4.02e-06
31	103920	F	31	104168	-2	4.02e-06
31	103920	F	31	104241	-2	4.02e-06
31	103920	F	31	104314	-2	4.02e-06
31	103920	F	31	104387	-2	4.02e-06
33	46989	F	33	47142	-3	8.85e-06
30	56911	F	30	57307	-2	1.51e-05
30	83386	F	30	83406	-2	1.51e-05
30	103565	F	30	103629	-2	1.51e-05
30	103565	F	30	103758	-2	1.51e-05
30	103565	F	30	103855	-2	1.51e-05
30	103565	F	30	103965	-2	1.51e-05
30	103629	F	30	103694	-2	1.51e-05
30	103629	F	30	103823	-2	1.51e-05
30	103629	F	30	103920	-2	1.51e-05
30	103694	F	30	103758	-2	1.51e-05
30	103694	F	30	103855	-2	1.51e-05
30	103694	F	30	103965	-2	1.51e-05
30	103758	F	30	103823	-2	1.51e-05
30	103758	F	30	103920	-2	1.51e-05
30	103823	F	30	103855	-2	1.51e-05
30	103823	F	30	103965	-2	1.51e-05
30	103855	F	30	103920	-2	1.51e-05
30	103920	F	30	103965	-2	1.51e-05
30	106162	F	30	106307	-2	1.51e-05
30	106162	F	30	106328	-2	1.51e-05
30	110692	F	30	110716	-2	1.51e-05
32	46960	F	32	47113	-3	3.22e-05
32	108330	F	32	108363	-3	3.22e-05
32	108330	F	32	108390	-3	3.22e-05
31	46710	F	31	46957	-3	0.000117
31	46772	F	31	46945	-3	0.000117
31	46931	F	31	47087	-3	0.000117
31	46974	F	31	47127	-3	0.000117
31	77589	F	31	83227	-3	0.000117
31	105853	F	31	106411	-3	0.000117
31	106190	F	31	106351	-3	0.000117
30	24394	F	30	122286	-3	0.000422
30	46094	F	30	46144	-3	0.000422
30	46435	F	30	46746	-3	0.000422
30	46438	F	30	47146	-3	0.000422
30	46589	F	30	46746	-3	0.000422
30	46592	F	30	47146	-3	0.000422
30	46746	F	30	46990	-3	0.000422
30	83228	F	30	83250	-3	0.000422
30	83314	F	30	83406	-3	0.000422
30	83350	F	30	83406	-3	0.000422
30	83426	F	30	83526	-3	0.000422
30	103949	F	30	104014	-3	0.000422
30	104044	F	30	104409	-3	0.000422
30	106162	F	30	106209	-3	0.000422
30	106162	F	30	106258	-3	0.000422
30	106165	F	30	106191	-3	0.000422
30	107849	F	30	107861	-3	0.000422
35	83231	C	35	83232	-2	2.01e-08
31	83229	C	31	105965	-3	0.000117
31	83229	C	31	106034	-3	0.000117
31	83229	C	31	106103	-3	0.000117
31	83241	C	31	94915	-3	0.000117
31	83245	C	31	83246	-3	0.000117
30	105974	C	30	122286	-3	0.000422
30	106043	C	30	122286	-3	0.000422
30	106112	C	30	122286	-3	0.000422
A. membranaceus
The repeat length of the first part	The starting site of the first part	Matching direction	The repeat length of the second part	The starting site of the second part	Interval distance of repeats	E-value
181	104037	F	181	104173	0	4.57e-100
114	104103	F	114	104309	0	9.95e-60
114	104239	F	114	104309	0	9.95e-60
83	103999	F	83	104065	0	4.59e-41
83	103999	F	83	104201	0	4.59e-41
81	20196	F	81	22420	-3	1.69e-33
69	103998	F	69	104391	0	1.23e-32
68	104065	F	68	104392	0	4.93e-32
68	104201	F	68	104392	0	4.93e-32
59	65134	F	59	65152	0	1.29e-26
60	68540	P	60	121997	-3	2.98e-21
48	56808	F	48	57215	0	5.42e-20
54	120258	P	54	120258	-2	1.7e-19
45	104037	F	45	104309	0	3.47e-18
45	104103	F	45	104173	0	3.47e-18
45	104173	F	45	104239	0	3.47e-18
48	83009	F	48	84022	-1	7.8e-18
44	104037	F	44	104379	0	1.39e-17
44	104103	F	44	104379	0	1.39e-17
44	104239	F	44	104379	0	1.39e-17
53	68554	P	53	121990	-3	3.35e-17
49	78592	P	49	113500	-2	1.43e-16
41	65134	F	41	65170	0	8.88e-16
41	78601	F	41	93805	0	8.88e-16
41	104131	F	41	104443	0	8.88e-16
41	104267	F	41	104443	0	8.88e-16
41	104337	F	41	104443	0	8.88e-16
47	63378	P	47	63397	-3	9.49e-14
40	104017	F	40	104458	-1	4.26e-13
40	104083	F	40	104458	-1	4.26e-13
40	104219	F	40	104458	-1	4.26e-13
40	104410	F	40	104458	-1	4.26e-13
45	50961	P	45	50961	-3	1.33e-12
41	103964	F	41	104146	-2	6.55e-12
41	103964	F	41	104282	-2	6.55e-12
41	103964	F	41	104352	-2	6.55e-12
40	93805	P	40	113500	-2	2.49e-11
33	65194	R	33	65194	0	5.82e-11
39	17403	P	39	78603	-2	9.47e-11
39	17403	P	39	93807	-2	9.47e-11
39	65175	R	39	65175	-2	9.47e-11
32	103998	F	32	104049	0	2.33e-10
32	103998	F	32	104115	0	2.33e-10
32	103998	F	32	104185	0	2.33e-10
32	103998	F	32	104251	0	2.33e-10
32	103998	F	32	104321	0	2.33e-10
31	104050	F	31	104065	0	9.31e-10
31	104050	F	31	104201	0	9.31e-10
31	104065	F	31	104116	0	9.31e-10
31	104065	F	31	104186	0	9.31e-10
31	104065	F	31	104252	0	9.31e-10
31	104065	F	31	104322	0	9.31e-10
31	104116	F	31	104201	0	9.31e-10
31	104186	F	31	104201	0	9.31e-10
31	104201	F	31	104252	0	9.31e-10
31	104201	F	31	104322	0	9.31e-10
40	20279	F	40	22503	-3	9.47e-10
30	54246	R	30	54246	0	3.72e-09
30	83166	F	30	83275	0	3.72e-09
30	104173	F	30	104430	0	3.72e-09
30	104309	F	30	104430	0	3.72e-09
30	104379	F	30	104430	0	3.72e-09
30	109870	P	30	109870	0	3.72e-09
36	65139	R	36	65178	-2	5.15e-09
36	65157	R	36	65178	-2	5.15e-09
35	29672	R	35	29672	-2	1.95e-08
37	65149	R	37	65176	-3	4.77e-08
37	65149	F	37	65176	-3	4.77e-08
37	65167	R	37	65176	-3	4.77e-08
37	65167	F	37	65176	-3	4.77e-08
34	16311	P	34	52639	-2	7.34e-08
33	65142	R	33	65142	-2	2.76e-07
33	65142	R	33	65160	-2	2.76e-07
33	65160	R	33	65160	-2	2.76e-07
30	83165	F	30	83312	-1	3.35e-07
35	296	P	35	296	-3	6.43e-07
35	20255	F	35	22479	-3	6.43e-07
35	65140	F	35	65149	-3	6.43e-07
35	65140	R	35	65151	-3	6.43e-07
35	65140	F	35	65167	-3	6.43e-07
35	65140	R	35	65169	-3	6.43e-07
35	65149	F	35	65158	-3	6.43e-07
35	65158	F	35	65167	-3	6.43e-07
35	65158	R	35	65169	-3	6.43e-07
35	109841	P	35	109841	-3	6.43e-07
32	25802	F	32	52645	-2	1.04e-06
34	65134	R	34	65140	-3	2.35e-06
34	65134	F	34	65179	-3	2.35e-06
31	53577	R	31	65185	-2	3.9e-06
31	83273	F	31	83311	-2	3.9e-06
33	72213	P	33	91334	-3	8.57e-06
30	56545	F	30	56613	-2	1.46e-05
30	56867	F	30	57265	-2	1.46e-05
30	103927	F	30	104468	-2	1.46e-05
30	118480	P	30	118480	-2	1.46e-05
32	4469	F	32	114734	-3	3.12e-05
31	50848	P	31	83130	-3	0.000113
31	53580	F	31	65185	-3	0.000113
31	53580	R	31	65205	-3	0.000113
31	103959	F	31	104012	-3	0.000113
31	103959	F	31	104078	-3	0.000113
31	103959	F	31	104214	-3	0.000113
31	103959	F	31	104405	-3	0.000113
31	114730	P	31	114730	-3	0.000113
30	18764	C	30	83062	-3	0.000408
30	29679	C	30	65193	-3	0.000408
30	53579	F	30	65139	-3	0.000408
30	53579	F	30	65157	-3	0.000408
30	53579	F	30	65175	-3	0.000408
30	63718	F	30	64128	-3	0.000408
30	103927	F	30	104027	-3	0.000408
30	103927	F	30	104093	-3	0.000408
30	103927	F	30	104229	-3	0.000408
30	103927	F	30	104420	-3	0.000408
A. membranaceus var. mongholicus
The repeat length of the first part	The starting site of the first part	Matching direction	The repeat length of the second part	The starting site of the second part	Interval distance of repeats	E-value
114	104036	F	114	104106	0	9.92e-60
81	20193	F	81	22417	-2	2.13e-35
69	103997	F	69	104188	0	1.23e-32
59	65133	F	59	65151	0	1.29e-26
60	68539	P	60	121798	-3	2.97e-21
48	56806	F	48	57213	0	5.4e-20
54	120055	P	54	120055	-2	1.7e-19
48	83008	F	48	84021	-1	7.78e-18
44	104036	F	44	104176	0	1.38e-17
53	68553	P	53	121791	-3	3.34e-17
49	78592	P	49	113297	-2	1.43e-16
41	65133	F	41	65169	0	8.85e-16
41	78601	F	41	93804	0	8.85e-16
41	104064	F	41	104240	0	8.85e-16
41	104134	F	41	104240	0	8.85e-16
47	63376	P	47	63395	-3	9.46e-14
40	104016	F	40	104255	-1	4.25e-13
40	104207	F	40	104255	-1	4.25e-13
45	50965	P	45	50965	-3	1.32e-12
41	103963	F	41	104079	-2	6.53e-12
41	103963	F	41	104149	-2	6.53e-12
40	93804	P	40	113297	-2	2.48e-11
33	65193	R	33	65193	0	5.8e-11
39	17400	P	39	78603	-2	9.44e-11
39	17400	P	39	93806	-2	9.44e-11
39	65174	R	39	65174	-2	9.44e-11
32	103997	F	32	104048	0	2.32e-10
32	103997	F	32	104118	0	2.32e-10
41	20246	F	41	22470	-3	2.55e-10
40	20276	F	40	22500	-3	9.44e-10
30	54243	R	30	54243	0	3.71e-09
30	104106	F	30	104227	0	3.71e-09
30	104176	F	30	104227	0	3.71e-09
30	109667	P	30	109667	0	3.71e-09
36	65138	R	36	65177	-2	5.14e-09
36	65156	R	36	65177	-2	5.14e-09
35	29669	R	35	29669	-2	1.94e-08
37	65148	R	37	65175	-3	4.75e-08
37	65148	F	37	65175	-3	4.75e-08
37	65166	R	37	65175	-3	4.75e-08
37	65166	F	37	65175	-3	4.75e-08
34	16308	P	34	52637	-2	7.32e-08
33	65141	R	33	65141	-2	2.76e-07
33	65141	R	33	65159	-2	2.76e-07
33	65159	R	33	65159	-2	2.76e-07
30	83165	F	30	83274	-1	3.34e-07
35	291	P	35	291	-3	6.41e-07
35	65139	F	35	65148	-3	6.41e-07
35	65139	R	35	65150	-3	6.41e-07
35	65139	F	35	65166	-3	6.41e-07
35	65139	R	35	65168	-3	6.41e-07
35	65148	F	35	65157	-3	6.41e-07
35	65157	F	35	65166	-3	6.41e-07
35	65157	R	35	65168	-3	6.41e-07
35	109638	P	35	109638	-3	6.41e-07
32	25799	F	32	52643	-2	1.04e-06
34	65133	R	34	65139	-3	2.34e-06
34	65133	F	34	65178	-3	2.34e-06
31	53574	R	31	65184	-2	3.88e-06
31	83272	F	31	83310	-2	3.88e-06
33	72213	P	33	91333	-3	8.54e-06
30	56543	F	30	56611	-2	1.45e-05
30	56865	F	30	57263	-2	1.45e-05
30	83164	F	30	83311	-2	1.45e-05
30	103926	F	30	104265	-2	1.45e-05
30	118277	P	30	118277	-2	1.45e-05
32	4464	F	32	114531	-3	3.11e-05
31	50852	P	31	83129	-3	0.000113
31	53577	F	31	65184	-3	0.000113
31	53577	R	31	65204	-3	0.000113
31	103958	F	31	104011	-3	0.000113
31	103958	F	31	104202	-3	0.000113
31	114527	P	31	114527	-3	0.000113
30	18761	C	30	83061	-3	0.000407
30	29676	C	30	65192	-3	0.000407
30	53576	F	30	65138	-3	0.000407
30	53576	F	30	65156	-3	0.000407
30	53576	F	30	65174	-3	0.000407
30	54238	P	30	94514	-3	0.000407
30	54238	C	30	94515	-3	0.000407
30	63716	F	30	64126	-3	0.000407
30	63979	C	30	120773	-3	0.000407
30	103926	F	30	104026	-3	0.000407
30	103926	F	30	104217	-3	0.000407
A. polycladus var. nigrescens
The repeat length of the first part	The starting site of the first part	Matching direction	The repeat length of the second part	The starting site of the second part	Interval distance of repeats	E-value
31	14768	R	31	120254	-2	3.85e-06
30	14775	R	30	24595	-3	0.000404
67	68579	P	67	121328	-2	3.88e-27
66	63481	P	66	63481	-2	1.51e-26
49	78598	P	49	112747	0	1.34e-20
52	68594	P	52	121328	-1	3.27e-20
53	297	P	53	297	-3	3.31e-17
40	93742	P	40	112747	0	3.51e-15
45	51021	P	45	51021	-3	1.31e-12
39	17133	P	39	78609	-2	9.37e-11
39	17133	P	39	93744	-2	9.37e-11
41	119590	P	41	119590	-3	2.53e-10
34	4449	P	34	4449	-2	7.26e-08
34	16051	P	34	52553	-2	7.26e-08
35	109082	P	35	109082	-3	6.36e-07
33	72217	P	33	91260	-3	8.48e-06
30	47774	P	30	47811	-2	1.44e-05
30	56961	P	30	64009	-3	0.000404
81	19934	F	81	22158	-3	1.67e-33
66	56988	F	66	57383	-3	9.64e-25
48	57006	F	48	57401	0	5.36e-20
41	78607	F	41	93742	0	8.78e-16
48	82989	F	48	83970	-3	2.5e-14
37	103665	F	37	103722	0	2.25e-13
38	17134	F	38	112747	-2	3.56e-10
30	103657	F	30	103765	0	3.68e-09
35	19993	F	35	22217	-3	6.36e-07
35	83139	F	35	83174	-3	6.36e-07
32	20017	F	32	22241	-2	1.03e-06
32	25441	F	32	52559	-2	1.03e-06
31	83139	F	31	83261	-2	3.85e-06
31	83171	F	31	83258	-3	0.000112
30	57066	F	30	57452	-3	0.000404
32	4445	C	32	18496	-2	1.03e-06
32	29359	C	32	54133	-3	3.08e-05
A. polycladus
The repeat length of the first part	The starting site of the first part	Matching direction	The repeat length of the second part	The starting site of the second part	Interval distance of repeats	E-value
32	14762	R	32	120241	-2	1.03e-06
30	29322	R	30	120237	-3	0.000404
67	68572	P	67	121316	-2	3.88e-27
66	63474	P	66	63474	-2	1.51e-26
49	78585	P	49	112735	0	1.34e-20
52	68587	P	52	121316	-1	3.27e-20
53	297	P	53	297	-3	3.31e-17
40	93729	P	40	112735	0	3.51e-15
45	51018	P	45	51018	-3	1.31e-12
39	17126	P	39	78596	-2	9.37e-11
39	17126	P	39	93731	-2	9.37e-11
41	119578	P	41	119578	-3	2.53e-10
34	4449	P	34	4449	-2	7.26e-08
34	16043	P	34	52545	-2	7.26e-08
35	109069	P	35	109069	-3	6.36e-07
33	72210	P	33	91247	-3	8.48e-06
30	47771	P	30	47808	-2	1.44e-05
30	14187	P	30	29321	-3	0.000404
30	56953	P	30	64002	-3	0.000404
81	19927	F	81	22151	-3	1.67e-33
66	56980	F	66	57375	-3	9.64e-25
48	56998	F	48	57393	0	5.36e-20
41	78594	F	41	93729	0	8.78e-16
48	82976	F	48	83957	-3	2.5e-14
37	103652	F	37	103709	0	2.25e-13
38	17127	F	38	112735	-2	3.56e-10
30	103644	F	30	103752	0	3.68e-09
35	19986	F	35	22210	-3	6.36e-07
35	83126	F	35	83161	-3	6.36e-07
32	20010	F	32	22234	-2	1.03e-06
32	25433	F	32	52551	-2	1.03e-06
31	83126	F	31	83248	-2	3.85e-06
31	83158	F	31	83245	-3	0.000112
30	14183	F	30	29325	-3	0.000404
30	57058	F	30	57444	-3	0.000404
32	4445	C	32	18489	-2	1.03e-06
32	29357	C	32	54130	-3	3.08e-05
A. tenuis
The repeat length of the first part	The starting site of the first part	Matching direction	The repeat length of the second part	The starting site of the second part	Interval distance of repeats	E-value
81	19936	F	81	22160	-3	1.68e-33
66	103756	F	66	103806	0	7.82e-31
67	68645	P	67	121454	-1	3.93e-29
66	63563	P	66	63563	-2	1.51e-26
66	57088	F	66	57483	-3	9.66e-25
52	68660	P	52	121454	0	2.1e-22
49	78658	P	49	112899	0	1.34e-20
48	57106	F	48	57501	0	5.37e-20
53	297	P	53	297	-3	3.32e-17
48	83060	F	48	84058	-2	5.45e-16
41	78667	F	41	93831	0	8.8e-16
40	93831	P	40	112899	0	3.52e-15
37	103764	F	37	103871	0	2.25e-13
37	103814	F	37	103871	0	2.25e-13
45	50962	P	45	50962	-3	1.32e-12
35	103801	F	35	103909	0	3.6e-12
39	17131	P	39	78669	-2	9.39e-11
39	17131	P	39	93833	-2	9.39e-11
41	119781	P	41	119781	-3	2.53e-10
38	17132	F	38	112899	-2	3.56e-10
30	103756	F	30	103914	0	3.69e-09
34	16048	P	34	52641	-2	7.28e-08
35	19995	F	35	22219	-3	6.37e-07
35	83217	F	35	83252	-3	6.37e-07
35	109228	P	35	109228	-3	6.37e-07
32	20019	F	32	22243	-2	1.03e-06
32	25442	F	32	52647	-2	1.03e-06
31	83217	F	31	83349	-2	3.86e-06
33	72276	P	33	91349	-3	8.5e-06
33	83300	R	33	83310	-3	8.5e-06
30	47730	P	30	47767	-2	1.45e-05
32	77688	R	32	83115	-3	3.09e-05
31	4444	F	31	4462	-3	0.000112
31	4486	C	31	83135	-3	0.000112
31	32351	F	31	47852	-3	0.000112
31	83249	F	31	83346	-3	0.000112
30	4474	P	30	120481	-3	0.000405
30	57166	F	30	57552	-3	0.000405
A. arpilobus
The repeat length of the first part	The starting site of the first part	Matching direction	The repeat length of the second part	The starting site of the second part	Interval distance of repeats	E-value
80	68591	P	80	121480	0	2.91e-39
81	103854	F	81	103931	-1	1.77e-37
79	19763	F	79	21987	-3	2.49e-32
66	56903	F	66	57310	-3	9.66e-25
48	56921	F	48	57328	0	5.38e-20
49	78558	P	49	112950	-1	1.98e-18
53	119812	P	53	119812	-3	3.32e-17
48	10023	P	48	10023	-2	5.46e-16
41	78567	F	41	93705	0	8.81e-16
50	103865	F	50	103906	-3	1.78e-15
50	103906	F	50	103942	-3	1.78e-15
38	119753	P	38	119753	0	5.64e-14
40	93705	P	40	112950	-1	4.23e-13
45	50775	P	45	50775	-3	1.32e-12
42	103865	F	42	103983	-3	6.82e-11
42	103942	F	42	103983	-3	6.82e-11
39	17021	P	39	78569	-2	9.4e-11
39	17021	P	39	93707	-2	9.4e-11
38	10015	P	38	10015	-2	3.57e-10
31	103801	F	31	103981	0	9.23e-10
40	291	P	40	304	-3	9.4e-10
40	19846	F	40	22070	-3	9.4e-10
30	103780	F	30	103996	0	3.69e-09
38	17022	F	38	112950	-3	1.28e-08
35	15928	P	35	52421	-2	1.93e-08
35	82962	F	35	83907	-2	1.93e-08
35	103797	F	35	103900	-2	1.93e-08
32	10015	F	32	10041	-1	2.22e-08
31	29870	P	31	29870	-1	8.59e-08
33	6468	R	33	6468	-2	2.74e-07
35	47501	P	35	47501	-3	6.37e-07
35	109319	P	35	109319	-3	6.37e-07
32	25281	F	32	52427	-2	1.03e-06
32	103800	F	32	103862	-2	1.03e-06
32	103800	F	32	103939	-2	1.03e-06
31	6470	R	31	6470	-2	3.86e-06
31	103788	F	31	103831	-2	3.86e-06
33	72227	P	33	91230	-3	8.5e-06
30	117966	P	30	117966	-2	1.45e-05
31	91683	P	31	91683	-3	0.000112
31	107577	C	31	114146	-3	0.000112
30	6475	C	30	47660	-3	0.000405
30	14195	P	30	14209	-3	0.000405
30	15928	P	30	25280	-3	0.000405
30	47562	P	30	47598	-3	0.000405
30	56876	P	30	64043	-3	0.000405
30	63850	F	30	64247	-3	0.000405
30	83070	F	30	83190	-3	0.000405
A. laxmannii
The repeat length of the first part	The starting site of the first part	Matching direction	The repeat length of the second part	The starting site of the second part	Interval distance of repeats	E-value
85	103455	F	85	103513	0	2.83e-42
81	20027	F	81	22251	-3	1.67e-33
67	68118	P	67	121238	-2	3.88e-27
66	63063	P	66	63063	-2	1.5e-26
66	56937	F	66	57336	-3	9.62e-25
49	78098	P	49	112564	0	1.34e-20
52	68133	P	52	121238	-1	3.26e-20
48	56955	F	48	57354	0	5.35e-20
51	82647	F	51	82757	-1	1.28e-19
48	82523	F	48	83499	-1	7.71e-18
41	78107	F	41	93288	0	8.77e-16
40	93288	P	40	112564	0	3.51e-15
47	108890	P	47	108890	-3	9.37e-14
45	50994	P	45	50994	-3	1.31e-12
45	115833	P	45	115833	-3	1.31e-12
33	82665	F	33	82775	0	5.75e-11
39	17236	P	39	78109	-2	9.36e-11
39	17236	P	39	93290	-2	9.36e-11
41	119512	P	41	119512	-3	2.52e-10
38	17237	F	38	112564	-2	3.55e-10
40	297	P	40	310	-3	9.36e-10
40	20110	F	40	22334	-3	9.36e-10
30	103416	F	30	103582	0	3.68e-09
32	103424	F	32	103481	-1	2.21e-08
32	103424	F	32	103539	-1	2.21e-08
34	16153	P	34	52511	-2	7.25e-08
30	14783	F	30	14811	-1	3.31e-07
30	103452	F	30	103568	-1	3.31e-07
35	20086	F	35	22310	-3	6.35e-07
32	25548	F	32	52517	-2	1.03e-06
31	80410	R	31	80410	-2	3.85e-06
33	14425	P	33	109168	-3	8.47e-06
33	71748	P	33	90811	-3	8.47e-06
30	4463	F	30	29420	-2	1.44e-05
30	4464	C	30	54116	-2	1.44e-05
30	82646	F	30	82789	-2	1.44e-05
32	4446	P	32	53410	-3	3.08e-05
32	56780	P	32	94024	-3	3.08e-05
31	56780	C	31	94036	-3	0.000112
30	4440	R	30	93995	-3	0.000403
30	14736	F	30	18602	-3	0.000403
30	28979	P	30	93994	-3	0.000403
30	53417	R	30	56776	-3	0.000403
30	57015	F	30	57405	-3	0.000403
30	63376	F	30	63756	-3	0.000403
30	82545	F	30	83521	-3	0.000403

## Sheet: Table S6
Table S6 Details of SSR types distribution in the nine chloroplast genomes of nine Astragalus
A. yunnanensis
No	SSR type	SSR	size	start	end	loc	loc_type
1	p1	(T)9	9	1455	1463	psbA-trnK-UUU(exon2)	IGS
2	p1	(A)8	8	1491	1498	psbA-trnK-UUU(exon2)	IGS
3	p4	(ATAG)3	12	1535	1546	psbA-trnK-UUU(exon2)	IGS
4	p1	(T)11	11	2123	2133	matK	Gene
5	p1	(A)8	8	2667	2674	matK	Gene
6	p1	(T)9	9	3791	3799	matK-trnK-UUU(exon1)	Intron
7	p1	(A)9	9	4191	4199	trnK-UUU(exon1)-rbcL	IGS
8	p2	(TA)4	8	4306	4313	trnK-UUU(exon1)-rbcL	IGS
9	p4	(ATAA)3	12	4311	4322	trnK-UUU(exon1)-rbcL	IGS
10	p3	(ATT)4	12	4738	4749	trnK-UUU(exon1)-rbcL	IGS
11	p3	(ATA)5	15	4777	4791	trnK-UUU(exon1)-rbcL	IGS
12	p2	(AT)4	8	4789	4796	trnK-UUU(exon1)-rbcL	IGS
13	p2	(TC)4	8	5843	5850	rbcL	Gene
14	p2	(TA)5	10	6575	6584	rbcL-atpB	IGS
15	p1	(A)8	8	6706	6713	rbcL-atpB	IGS
16	p1	(A)10	10	6748	6757	rbcL-atpB	IGS
17	p1	(A)8	8	6854	6861	rbcL-atpB	IGS
18	p2	(AT)4	8	7015	7022	rbcL-atpB	IGS
19	p1	(A)11	11	7116	7126	rbcL-atpB	IGS
20	p2	(AT)8	16	9296	9311	trnM-CAU-trnV-UAC(exon1)	IGS
21	p4	(TTTA)3	12	9743	9754	trnV-UAC(exon1)-trnV-UAC(exon2)	Intron
22	p1	(A)8	8	9987	9994	trnV-UAC(exon1)-trnV-UAC(exon2)	Intron
23	p2	(AT)7	14	10152	10165	trnV-UAC(exon2)-ndhC	IGS
24	p2	(AT)4	8	12879	12886	ndhJ-trnF-GAA	IGS
25	p1	(A)8	8	13061	13068	trnF-GAA-trnL-UAA(exon2)	IGS
26	p2	(AT)4	8	13422	13429	trnL-UAA(exon2)-trnL-UAA(exon1)	Intron
27	p1	(A)10	10	13811	13820	trnL-UAA(exon1)-trnT-UGU	IGS
28	p1	(T)9	9	14243	14251	trnL-UAA(exon1)-trnT-UGU	IGS
29	p2	(AT)5	10	14572	14581	trnL-UAA(exon1)-trnT-UGU	IGS
30	p1	(T)11	11	14848	14858	trnT-UGU-rps4	IGS
31	p1	(A)13	13	16043	16055	trnS-GGA-ycf3(exon1)	IGS
32	p1	(T)8	8	16338	16345	ycf3(exon1)-ycf3(exon2)	Intron
33	p1	(A)8	8	16622	16629	ycf3(exon1)-ycf3(exon2)	Intron
34	p2	(AT)4	8	17353	17360	ycf3(exon2)-ycf3(exon3)	Intron
35	p1	(A)9	9	17905	17913	ycf3(exon2)-ycf3(exon3)	Intron
36	p2	(TA)5	10	18263	18272	ycf3(exon3)-psaA	IGS
37	p1	(A)8	8	23487	23494	rps14	Gene
38	p2	(GA)5	10	23503	23512	rps14	Gene
39	p1	(T)10	10	24381	24390	trnG-GCC-psbZ	IGS
40	p3	(TAT)4	12	24417	24428	trnG-GCC-psbZ	IGS
41	p2	(AT)5	10	24437	24446	trnG-GCC-psbZ	IGS
42	p2	(TA)4	8	24585	24592	trnG-GCC-psbZ	IGS
43	p1	(T)8	8	24706	24713	trnG-GCC-psbZ	IGS
44	p2	(TG)4	8	24717	24724	trnG-GCC-psbZ	IGS
45	p1	(T)9	9	25178	25186	psbZ-trnS-UGA	IGS
46	p2	(AT)4	8	25216	25223	psbZ-trnS-UGA	IGS
47	p2	(CT)4	8	25415	25422	trnS-UGA	Gene
48	p1	(T)8	8	25442	25449	trnS-UGA-psbC	IGS
49	p1	(A)8	8	28564	28571	psbD-trnT-GGU	IGS
50	p1	(A)8	8	28778	28785	psbD-trnT-GGU	IGS
51	p2	(AT)4	8	28832	28839	psbD-trnT-GGU	IGS
52	p2	(AT)6	12	28845	28856	psbD-trnT-GGU	IGS
53	p2	(TA)4	8	28869	28876	psbD-trnT-GGU	IGS
54	p1	(A)9	9	29107	29115	psbD-trnT-GGU	IGS
55	p3	(TTA)4	12	29277	29288	trnT-GGU-trnE-UUC	IGS
56	p2	(TA)4	8	29287	29294	trnT-GGU-trnE-UUC	IGS
57	p2	(AT)4	8	29329	29336	trnT-GGU-trnE-UUC	IGS
58	p1	(A)14	14	30049	30062	trnY-GUA-trnD-GUC	IGS
59	p1	(T)12	12	30068	30079	trnY-GUA-trnD-GUC	IGS
60	p2	(AT)5	10	30162	30171	trnY-GUA-trnD-GUC	IGS
61	p2	(AT)5	10	30186	30195	trnY-GUA-trnD-GUC	IGS
62	p1	(A)8	8	30962	30969	psbM-petN	IGS
63	p2	(AT)4	8	31259	31266	psbM-petN	IGS
64	p3	(ATA)4	12	31987	31998	petN-trnC-GCA	IGS
65	p1	(A)10	10	32115	32124	petN-trnC-GCA	IGS
66	p1	(A)8	8	32597	32604	trnC-GCA-rpoB	IGS
67	p1	(A)8	8	33285	33292	trnC-GCA-rpoB	IGS
68	p1	(C)8	8	33466	33473	trnC-GCA-rpoB	IGS
69	p2	(TA)4	8	33995	34002	rpoB	Gene
70	p1	(A)9	9	34394	34402	rpoB	Gene
71	p1	(A)8	8	34499	34506	rpoB	Gene
72	p2	(AT)5	10	36170	36179	rpoB	Gene
73	p1	(A)8	8	37070	37077	rpoC1(exon1)	Gene
74	p1	(A)8	8	37666	37673	rpoC1(exon1)-rpoC1(exon2)	Intron
75	p1	(T)8	8	37677	37684	rpoC1(exon1)-rpoC1(exon2)	Intron
76	p1	(A)8	8	37977	37984	rpoC1(exon1)-rpoC1(exon2)	Intron
77	p1	(A)9	9	39454	39462	rpoC1(exon2)	Gene
78	p1	(T)8	8	39468	39475	rpoC1(exon2)	Gene
79	p2	(AT)5	10	40726	40735	rpoC2	Gene
80	p1	(T)9	9	41958	41966	rpoC2	Gene
81	p1	(A)13	13	42099	42111	rpoC2	Gene
82	p1	(A)11	11	42206	42216	rpoC2	Gene
83	p1	(A)10	10	43984	43993	rpoC2	Gene
84	p1	(T)10	10	44340	44349	rpoC2-rps2	IGS
85	p1	(A)9	9	44358	44366	rpoC2-rps2	IGS
86	p1	(A)10	10	44605	44614	rps2	Gene
87	p3	(TAT)4	12	45169	45180	rps2-atpI	IGS
88	p2	(TA)4	8	46293	46300	atpI-atpH	IGS
89	p5	(TTATA)3	15	46441	46455	atpI-atpH	IGS
90	p2	(TA)5	10	46452	46461	atpI-atpH	IGS
91	p5	(ATTAT)3	15	47111	47125	atpI-atpH	IGS
92	p5	(TATTA)3	15	47780	47794	atpI-atpH	IGS
93	p1	(T)8	8	48148	48155	atpH-atpF(exon1)	IGS
94	p1	(T)8	8	48646	48653	atpF(exon1)	Gene
95	p1	(A)9	9	49119	49127	atpF(exon1)-atpF(exon2)	Intron
96	p1	(T)8	8	49820	49827	atpF(exon2)-atpA	IGS
97	p1	(T)8	8	51415	51422	atpA-trnR-UCU	IGS
98	p2	(TA)6	12	51447	51458	atpA-trnR-UCU	IGS
99	p2	(TA)6	12	51934	51945	trnG-UCC(exon2)-trnG-UCC(exon1)	Intron
100	p1	(T)10	10	52838	52847	trnG-UCC(exon1)-trnS-GCU	IGS
101	p1	(T)10	10	53064	53073	trnG-UCC(exon1)-trnS-GCU	IGS
102	p1	(T)8	8	53280	53287	trnS-GCU-psbI	IGS
103	p1	(A)11	11	53534	53544	psbI-psbK	IGS
104	p1	(T)9	9	54066	54074	psbK-trnQ-UUG	IGS
105	p3	(TAT)4	12	54112	54123	psbK-trnQ-UUG	IGS
106	p1	(A)8	8	54416	54423	psbK-trnQ-UUG	IGS
107	p3	(TAT)4	12	54781	54792	trnQ-UUG-accD	IGS
108	p1	(A)14	14	55245	55258	trnQ-UUG-accD	IGS
109	p1	(T)9	9	55594	55602	trnQ-UUG-accD	IGS
110	p5	(ATCTA)3	15	55726	55740	trnQ-UUG-accD	IGS
111	p6	(AAATAG)3	18	55740	55757	trnQ-UUG-accD	IGS
112	p6	(TGACAA)3	18	56091	56108	accD	Gene
113	p2	(AT)7	14	57182	57195	accD-psaI	IGS
114	p2	(AT)4	8	57238	57245	accD-psaI	IGS
115	p3	(ATA)4	12	57357	57368	accD-psaI	IGS
116	p1	(A)9	9	57665	57673	psaI-ycf4	IGS
117	p2	(AT)4	8	57736	57743	psaI-ycf4	IGS
118	p1	(A)8	8	58232	58239	ycf4	Gene
119	p1	(A)9	9	58503	58511	ycf4	Gene
	p1	(A)9	9	58503	58511	ycf4-cemA	IGS
120	p4	(AATA)3	12	58517	58528	ycf4-cemA	IGS
121	p2	(AT)4	8	58558	58565	ycf4-cemA	IGS
122	p2	(TA)4	8	59086	59093	cemA	Gene
123	p1	(T)9	9	59387	59395	cemA-petA	IGS
124	p2	(AT)4	8	59613	59620	petA	Gene
125	p1	(A)9	9	59972	59980	petA	Gene
126	p2	(TA)4	8	60648	60655	petA-psbJ	IGS
127	p1	(T)9	9	60689	60697	petA-psbJ	IGS
128	p1	(A)9	9	60943	60951	petA-psbJ	IGS
129	p2	(AT)9	18	61069	61086	petA-psbJ	IGS
130	p3	(TAT)4	12	61234	61245	petA-psbJ	IGS
131	p1	(A)8	8	61776	61783	psbF	Gene
132	p1	(T)10	10	62583	62592	psbE-petL	IGS
133	p4	(TCTT)3	12	62739	62750	psbE-petL	IGS
134	p1	(A)10	10	62964	62973	psbE-petL	IGS
135	p1	(A)12	12	63180	63191	psbE-petL	IGS
136	p1	(T)10	10	63861	63870	trnW-CCA-trnP-UGG	IGS
137	p1	(T)14	14	64175	64188	trnP-UGG-psaJ	IGS
138	p3	(ATA)4	12	64307	64318	trnP-UGG-psaJ	IGS
139	p2	(AT)6	12	64342	64353	trnP-UGG-psaJ	IGS
140	p1	(A)10	10	64543	64552	trnP-UGG-psaJ	IGS
141	p5	(AATAA)3	15	64620	64634	trnP-UGG-psaJ	IGS
142	p1	(A)8	8	64682	64689	trnP-UGG-psaJ	IGS
143	p1	(A)11	11	65567	65577	rpl33-rps18	IGS
144	p2	(TA)5	10	65643	65652	rpl33-rps18	IGS
145	p2	(TA)5	10	65672	65681	rpl33-rps18	IGS
146	p1	(A)8	8	65761	65768	rpl33-rps18	IGS
147	p1	(A)9	9	66097	66105	rps18	Gene
148	p1	(A)9	9	66151	66159	rps18	Gene
149	p1	(A)15	15	66205	66219	rps18	Gene
150	p1	(T)12	12	66361	66372	rps18-rpl20	IGS
151	p1	(T)9	9	67477	67485	rpl20-rps12(exon1)	IGS
152	p2	(TA)5	10	67636	67645	rps12(exon1)-clpP(exon2)	IGS
153	p1	(A)13	13	68462	68474	clpP(exon2)-clpP(exon1)	Intron
154	p1	(A)9	9	68569	68577	clpP(exon2)-clpP(exon1)	Intron
155	p1	(T)9	9	68651	68659	clpP(exon2)-clpP(exon1)	Intron
156	p1	(A)9	9	68706	68714	clpP(exon2)-clpP(exon1)	Intron
157	p1	(T)9	9	68788	68796	clpP(exon2)-clpP(exon1)	Intron
158	p1	(A)9	9	68843	68851	clpP(exon2)-clpP(exon1)	Intron
159	p1	(T)10	10	68925	68934	clpP(exon2)-clpP(exon1)	Intron
160	p1	(T)8	8	72141	72148	psbH-petB(exon1)	IGS
161	p1	(A)8	8	72449	72456	petB(exon1)-petB(exon2)	Intron
162	p1	(A)8	8	72781	72788	petB(exon1)-petB(exon2)	Intron
163	p2	(TA)4	8	74745	74752	petD(exon2)	Gene
164	p2	(TA)4	8	75253	75260	petD(exon2)-rpl23	IGS
165	p2	(AT)4	8	75440	75447	petD(exon2)-rpl23	IGS
166	p1	(A)10	10	77428	77437	rpl2(exon2)-rps19	IGS
167	p1	(A)9	9	77554	77562	rps19	Gene
168	p1	(T)8	8	77821	77828	rps19-rps3	IGS
169	p1	(A)8	8	78274	78281	rps3	Gene
170	p1	(A)8	8	79053	79060	rpl16(exon1)-rpl16(exon2)	Intron
171	p1	(T)10	10	79354	79363	rpl16(exon1)-rpl16(exon2)	Intron
172	p1	(A)11	11	79376	79386	rpl16(exon1)-rpl16(exon2)	Intron
173	p1	(T)10	10	79527	79536	rpl16(exon1)-rpl16(exon2)	Intron
174	p1	(A)9	9	79570	79578	rpl16(exon1)-rpl16(exon2)	Intron
175	p2	(AT)4	8	79616	79623	rpl16(exon1)-rpl16(exon2)	Intron
176	p1	(A)8	8	80222	80229	rpl16(exon2)-rpl14	IGS
177	p1	(T)12	12	80247	80258	rpl16(exon2)-rpl14	IGS
178	p1	(T)8	8	80271	80278	rpl16(exon2)-rpl14	IGS
179	p1	(A)10	10	80310	80319	rpl16(exon2)-rpl14	IGS
180	p2	(AT)5	10	80851	80860	rpl14-rps8	IGS
181	p3	(TAT)4	12	80866	80877	rpl14-rps8	IGS
182	p1	(T)9	9	80904	80912	rpl14-rps8	IGS
183	p2	(TA)4	8	80928	80935	rpl14-rps8	IGS
184	p2	(TA)4	8	80972	80979	rpl14-rps8	IGS
185	p2	(GA)4	8	81557	81564	rps8-rpl36	IGS
186	p2	(GA)4	8	84350	84357	ycf2	Gene
187	p1	(A)9	9	86454	86462	ycf2	Gene
188	p2	(GA)4	8	86475	86482	ycf2	Gene
189	p1	(T)8	8	90419	90426	ycf2-trnL-CAA	IGS
190	p5	(ATCCT)3	15	91143	91157	trnL-CAA-ndhB(exon2)	IGS
191	p4	(ATAG)3	12	91323	91334	trnL-CAA-ndhB(exon2)	IGS
192	p2	(AG)4	8	91693	91700	ndhB(exon2)	Gene
193	p1	(T)11	11	94069	94079	rps7	Gene
194	p1	(T)9	9	94214	94222	rps7	Gene
195	p2	(TA)4	8	95386	95393	rps12(exon2)-trnV-GAC	IGS
196	p2	(TA)5	10	95404	95413	rps12(exon2)-trnV-GAC	IGS
197	p2	(AT)4	8	95437	95444	rps12(exon2)-trnV-GAC	IGS
198	p2	(TA)5	10	95446	95455	rps12(exon2)-trnV-GAC	IGS
199	p1	(C)8	8	98662	98669	rrn16S-trnI-GAU(exon1)	IGS
200	p1	(G)10	10	98673	98682	rrn16S-trnI-GAU(exon1)	IGS
201	p4	(AGGT)3	12	102310	102321	rrn23S	Gene
202	p2	(CT)4	8	102348	102355	rrn23S	Gene
203	p2	(GA)4	8	102668	102675	rrn23S	Gene
204	p1	(T)9	9	104847	104855	rrn4.5S-rrn5S	IGS
205	p2	(AT)4	8	106138	106145	trnN-GUU-ycf1	IGS
206	p2	(AT)5	10	106247	106256	trnN-GUU-ycf1	IGS
207	p2	(AT)5	10	106263	106272	trnN-GUU-ycf1	IGS
208	p1	(T)8	8	106998	107005	ycf1	Gene
209	p1	(T)9	9	107720	107728	ycf1	Gene
210	p1	(A)9	9	107808	107816	ycf1	Gene
211	p6	(TGAAAA)5	30	108085	108114	ycf1	Gene
212	p1	(T)10	10	108253	108262	ycf1	Gene
213	p1	(A)9	9	108363	108371	ycf1	Gene
214	p1	(A)10	10	108373	108382	ycf1	Gene
215	p6	(TCAAGA)4	24	108580	108603	ycf1	Gene
216	p1	(T)8	8	108821	108828	ycf1	Gene
217	p1	(A)10	10	108945	108954	ycf1	Gene
218	p1	(A)12	12	109305	109316	ycf1	Gene
219	p1	(A)10	10	109326	109335	ycf1	Gene
220	p1	(A)10	10	109341	109350	ycf1	Gene
221	p1	(A)8	8	109463	109470	ycf1	Gene
222	p2	(AT)4	8	109590	109597	ycf1	Gene
223	p1	(A)9	9	110571	110579	ycf1	Gene
224	p4	(CAAA)3	12	110675	110686	ycf1	Gene
225	p1	(A)8	8	111050	111057	ycf1	Gene
226	p1	(A)8	8	111361	111368	ycf1	Gene
227	p2	(AT)4	8	112102	112109	ycf1-rps15	IGS
228	p1	(T)9	9	112186	112194	ycf1-rps15	IGS
229	p1	(A)10	10	112299	112308	ycf1-rps15	IGS
230	p1	(T)10	10	112773	112782	rps15-ndhH	IGS
231	p2	(GA)4	8	113702	113709	ndhH	Gene
232	p1	(A)9	9	115260	115268	ndhA(exon1)-ndhA(exon2)	Intron
233	p3	(AAG)4	12	115267	115278	ndhA(exon1)-ndhA(exon2)	Intron
234	p1	(A)8	8	116319	116326	ndhA(exon2)	Gene
	p1	(A)8	8	116319	116326	ndhA(exon2)-ndhI	IGS
235	p2	(AT)5	10	116909	116918	ndhI-ndhG	IGS
236	p1	(T)8	8	117209	117216	ndhI-ndhG	IGS
237	p1	(T)8	8	117296	117303	ndhI-ndhG	IGS
238	p1	(T)10	10	117888	117897	ndhG-ndhE	IGS
239	p1	(A)8	8	119897	119904	ndhD	Gene
240	p1	(T)8	8	120193	120200	ndhD	Gene
241	p4	(TATT)3	12	120284	120295	ndhD	Gene
242	p1	(A)9	9	120584	120592	ndhD-ccsA	IGS
243	p2	(TA)6	12	120695	120706	ndhD-ccsA	IGS
244	p2	(AT)5	10	121723	121732	ccsA	Gene
	p2	(AT)5	10	121723	121732	ccsA-trnL-UAG	IGS
245	p1	(A)12	12	122141	122152	trnL-UAG-rpl32	IGS
246	p1	(T)8	8	122193	122200	trnL-UAG-rpl32	IGS
247	p1	(T)8	8	122403	122410	trnL-UAG-rpl32	IGS
248	p2	(AT)6	12	122501	122512	trnL-UAG-rpl32	IGS
249	p1	(A)8	8	122639	122646	rpl32	Gene
250	p1	(T)8	8	122713	122720	rpl32	Gene
251	p1	(T)11	11	122738	122748	rpl32	Gene
252	p2	(AT)4	8	122954	122961	rpl32-ndhF	IGS
253	p2	(TA)4	8	123141	123148	rpl32-ndhF	IGS
254	p2	(AT)5	10	123245	123254	rpl32-ndhF	IGS
255	p1	(A)8	8	123337	123344	rpl32-ndhF	IGS
256	p1	(T)8	8	123460	123467	rpl32-ndhF	IGS
257	p1	(T)8	8	124137	124144	ndhF	Gene
258	p1	(T)8	8	125657	125664	ndhF	Gene
A. yunnanensis subsp. incanus
No	SSR type	SSR	size	start	end	loc	loc_type
1	p1	(T)9	9	1454	1462	psbA-trnK-UUU(exon2)	IGS
2	p1	(A)8	8	1490	1497	psbA-trnK-UUU(exon2)	IGS
3	p4	(ATAG)3	12	1534	1545	psbA-trnK-UUU(exon2)	IGS
4	p1	(T)11	11	2122	2132	matK	Gene
5	p1	(A)8	8	2666	2673	matK	Gene
6	p1	(T)9	9	3790	3798	matK-trnK-UUU(exon1)	Intron
7	p1	(A)9	9	4190	4198	trnK-UUU(exon1)-rbcL	IGS
8	p2	(TA)4	8	4305	4312	trnK-UUU(exon1)-rbcL	IGS
9	p4	(ATAA)3	12	4310	4321	trnK-UUU(exon1)-rbcL	IGS
10	p3	(ATT)4	12	4786	4797	trnK-UUU(exon1)-rbcL	IGS
11	p3	(ATA)7	21	4825	4845	trnK-UUU(exon1)-rbcL	IGS
12	p2	(AT)4	8	4843	4850	trnK-UUU(exon1)-rbcL	IGS
13	p2	(TC)4	8	5897	5904	rbcL	Gene
14	p2	(TA)5	10	6629	6638	rbcL-atpB	IGS
15	p1	(A)8	8	6760	6767	rbcL-atpB	IGS
16	p1	(A)9	9	6802	6810	rbcL-atpB	IGS
17	p1	(A)8	8	6891	6898	rbcL-atpB	IGS
18	p2	(AT)4	8	7052	7059	rbcL-atpB	IGS
19	p1	(A)11	11	7153	7163	rbcL-atpB	IGS
20	p2	(AT)5	10	9323	9332	trnM-CAU-trnV-UAC(exon1)	IGS
21	p1	(A)8	8	10004	10011	trnV-UAC(exon1)-trnV-UAC(exon2)	Intron
22	p2	(AT)7	14	10169	10182	trnV-UAC(exon2)-ndhC	IGS
23	p2	(AT)4	8	12883	12890	ndhJ-trnF-GAA	IGS
24	p1	(A)8	8	13076	13083	trnF-GAA-trnL-UAA(exon2)	IGS
25	p2	(AT)4	8	13437	13444	trnL-UAA(exon2)-trnL-UAA(exon1)	Intron
26	p1	(A)11	11	13826	13836	trnL-UAA(exon1)-trnT-UGU	IGS
27	p1	(T)9	9	14253	14261	trnL-UAA(exon1)-trnT-UGU	IGS
28	p2	(AT)8	16	14557	14572	trnL-UAA(exon1)-trnT-UGU	IGS
29	p1	(T)12	12	14839	14850	trnT-UGU-rps4	IGS
30	p1	(A)11	11	16029	16039	trnS-GGA-ycf3(exon1)	IGS
31	p1	(T)8	8	16321	16328	ycf3(exon1)-ycf3(exon2)	Intron
32	p1	(A)8	8	16605	16612	ycf3(exon1)-ycf3(exon2)	Intron
33	p2	(AT)4	8	17336	17343	ycf3(exon2)-ycf3(exon3)	Intron
34	p1	(A)9	9	17879	17887	ycf3(exon2)-ycf3(exon3)	Intron
35	p2	(TA)5	10	18237	18246	ycf3(exon3)-psaA	IGS
36	p1	(A)8	8	23461	23468	rps14	Gene
37	p2	(GA)5	10	23477	23486	rps14	Gene
38	p1	(T)10	10	24355	24364	trnG-GCC-psbZ	IGS
39	p2	(AT)5	10	24407	24416	trnG-GCC-psbZ	IGS
40	p2	(AT)6	12	24445	24456	trnG-GCC-psbZ	IGS
41	p4	(TAAT)3	12	24460	24471	trnG-GCC-psbZ	IGS
42	p2	(TA)4	8	24559	24566	trnG-GCC-psbZ	IGS
43	p2	(TG)4	8	24691	24698	trnG-GCC-psbZ	IGS
44	p1	(T)9	9	25152	25160	psbZ-trnS-UGA	IGS
45	p2	(AT)4	8	25190	25197	psbZ-trnS-UGA	IGS
46	p2	(CT)4	8	25380	25387	trnS-UGA	Gene
47	p1	(T)8	8	25407	25414	trnS-UGA-psbC	IGS
48	p1	(A)8	8	28529	28536	psbD-trnT-GGU	IGS
49	p1	(A)8	8	28743	28750	psbD-trnT-GGU	IGS
50	p2	(AT)4	8	28797	28804	psbD-trnT-GGU	IGS
51	p2	(AT)6	12	28810	28821	psbD-trnT-GGU	IGS
52	p2	(TA)4	8	28839	28846	psbD-trnT-GGU	IGS
53	p1	(A)9	9	29077	29085	psbD-trnT-GGU	IGS
54	p3	(TTA)4	12	29247	29258	trnT-GGU-trnE-UUC	IGS
55	p2	(TA)4	8	29257	29264	trnT-GGU-trnE-UUC	IGS
56	p2	(AT)4	8	29295	29302	trnT-GGU-trnE-UUC	IGS
57	p1	(A)14	14	30015	30028	trnY-GUA-trnD-GUC	IGS
58	p1	(T)12	12	30034	30045	trnY-GUA-trnD-GUC	IGS
59	p2	(AT)5	10	30128	30137	trnY-GUA-trnD-GUC	IGS
60	p2	(AT)5	10	30152	30161	trnY-GUA-trnD-GUC	IGS
61	p1	(A)8	8	30923	30930	psbM-petN	IGS
62	p2	(AT)4	8	31215	31222	psbM-petN	IGS
63	p3	(ATA)4	12	31891	31902	petN-trnC-GCA	IGS
64	p1	(A)10	10	32019	32028	petN-trnC-GCA	IGS
65	p1	(A)8	8	32501	32508	trnC-GCA-rpoB	IGS
66	p1	(A)8	8	33184	33191	trnC-GCA-rpoB	IGS
67	p1	(C)8	8	33243	33250	trnC-GCA-rpoB	IGS
68	p2	(TA)4	8	33772	33779	rpoB	Gene
69	p1	(A)9	9	34171	34179	rpoB	Gene
70	p1	(A)8	8	34276	34283	rpoB	Gene
71	p2	(AT)5	10	35947	35956	rpoB	Gene
72	p1	(A)8	8	36847	36854	rpoC1(exon1)	Gene
73	p1	(A)8	8	37439	37446	rpoC1(exon1)-rpoC1(exon2)	Intron
74	p1	(T)8	8	37450	37457	rpoC1(exon1)-rpoC1(exon2)	Intron
75	p1	(A)8	8	37750	37757	rpoC1(exon1)-rpoC1(exon2)	Intron
76	p1	(A)9	9	39227	39235	rpoC1(exon2)	Gene
77	p1	(T)8	8	39241	39248	rpoC1(exon2)	Gene
78	p2	(AT)5	10	40499	40508	rpoC2	Gene
79	p1	(T)9	9	41731	41739	rpoC2	Gene
80	p1	(A)13	13	41872	41884	rpoC2	Gene
81	p1	(A)11	11	41979	41989	rpoC2	Gene
82	p1	(A)10	10	43757	43766	rpoC2	Gene
83	p1	(T)13	13	44190	44202	rpoC2-rps2	IGS
84	p1	(A)9	9	44211	44219	rpoC2-rps2	IGS
85	p1	(A)10	10	44458	44467	rps2	Gene
86	p3	(TAT)5	15	45022	45036	rps2-atpI	IGS
87	p2	(TA)5	10	46337	46346	atpI-atpH	IGS
88	p1	(T)8	8	47455	47462	atpH-atpF(exon1)	IGS
89	p2	(AT)7	14	47748	47761	atpH-atpF(exon1)	IGS
90	p4	(CTTA)3	12	47771	47782	atpH-atpF(exon1)	IGS
91	p1	(T)8	8	48092	48099	atpF(exon1)	Gene
92	p1	(A)9	9	48565	48573	atpF(exon1)-atpF(exon2)	Intron
93	p1	(T)8	8	49266	49273	atpF(exon2)-atpA	IGS
94	p1	(T)8	8	50861	50868	atpA-trnR-UCU	IGS
95	p2	(TA)4	8	50899	50906	atpA-trnR-UCU	IGS
96	p2	(TA)6	12	51378	51389	trnG-UCC(exon2)-trnG-UCC(exon1)	Intron
97	p1	(T)8	8	52282	52289	trnG-UCC(exon1)-trnS-GCU	IGS
98	p1	(T)10	10	52492	52501	trnG-UCC(exon1)-trnS-GCU	IGS
99	p1	(T)8	8	52708	52715	trnS-GCU-psbI	IGS
100	p1	(A)11	11	52962	52972	psbI-psbK	IGS
101	p1	(T)10	10	53200	53209	psbI-psbK	IGS
102	p1	(T)9	9	53489	53497	psbK-trnQ-UUG	IGS
103	p3	(TAT)4	12	53535	53546	psbK-trnQ-UUG	IGS
104	p2	(TA)4	8	53558	53565	psbK-trnQ-UUG	IGS
105	p2	(AT)6	12	53672	53683	psbK-trnQ-UUG	IGS
106	p1	(A)8	8	53848	53855	psbK-trnQ-UUG	IGS
107	p3	(TAT)4	12	54209	54220	trnQ-UUG-accD	IGS
108	p1	(A)15	15	54673	54687	trnQ-UUG-accD	IGS
109	p1	(T)9	9	55023	55031	trnQ-UUG-accD	IGS
110	p4	(ATAG)3	12	55062	55073	trnQ-UUG-accD	IGS
111	p2	(AT)7	14	56573	56586	accD-psaI	IGS
112	p2	(AT)4	8	56629	56636	accD-psaI	IGS
113	p2	(AT)4	8	56659	56666	accD-psaI	IGS
114	p2	(AT)4	8	56689	56696	accD-psaI	IGS
115	p3	(ATA)4	12	56818	56829	accD-psaI	IGS
116	p1	(A)9	9	57126	57134	psaI-ycf4	IGS
117	p2	(AT)4	8	57197	57204	psaI-ycf4	IGS
118	p1	(A)8	8	57693	57700	ycf4	Gene
119	p1	(A)9	9	57964	57972	ycf4	Gene
	p1	(A)9	9	57964	57972	ycf4-cemA	IGS
120	p2	(AT)4	8	58015	58022	ycf4-cemA	IGS
121	p2	(TA)4	8	58543	58550	cemA	Gene
122	p1	(T)9	9	58844	58852	cemA-petA	IGS
123	p2	(AT)4	8	59070	59077	petA	Gene
124	p1	(A)9	9	59429	59437	petA	Gene
125	p2	(TA)4	8	60105	60112	petA-psbJ	IGS
126	p1	(T)9	9	60146	60154	petA-psbJ	IGS
127	p1	(A)9	9	60400	60408	petA-psbJ	IGS
128	p2	(AT)6	12	60526	60537	petA-psbJ	IGS
129	p3	(TAT)4	12	60685	60696	petA-psbJ	IGS
130	p1	(A)8	8	61227	61234	psbF	Gene
131	p1	(T)9	9	62042	62050	psbE-petL	IGS
132	p4	(TCTT)3	12	62197	62208	psbE-petL	IGS
133	p1	(A)11	11	62422	62432	psbE-petL	IGS
134	p1	(A)13	13	62639	62651	psbE-petL	IGS
135	p1	(T)8	8	63321	63328	trnW-CCA-trnP-UGG	IGS
136	p1	(T)12	12	63633	63644	trnP-UGG-psaJ	IGS
137	p3	(ATA)4	12	63764	63775	trnP-UGG-psaJ	IGS
138	p2	(AT)6	12	63799	63810	trnP-UGG-psaJ	IGS
139	p1	(A)10	10	63983	63992	trnP-UGG-psaJ	IGS
140	p5	(AATAA)3	15	64060	64074	trnP-UGG-psaJ	IGS
141	p1	(A)9	9	64143	64151	trnP-UGG-psaJ	IGS
142	p1	(A)9	9	65029	65037	rpl33-rps18	IGS
143	p2	(TA)5	10	65103	65112	rpl33-rps18	IGS
144	p2	(TA)4	8	65132	65139	rpl33-rps18	IGS
145	p1	(A)8	8	65219	65226	rpl33-rps18	IGS
146	p1	(A)11	11	65493	65503	rps18	Gene
147	p1	(A)8	8	65508	65515	rps18	Gene
148	p1	(A)8	8	65520	65527	rps18	Gene
149	p1	(A)15	15	65573	65587	rps18	Gene
150	p1	(T)13	13	65715	65727	rps18-rpl20	IGS
151	p1	(T)9	9	66832	66840	rpl20-rps12(exon1)	IGS
152	p2	(TA)5	10	66991	67000	rps12(exon1)-clpP(exon2)	IGS
153	p1	(A)13	13	67716	67728	clpP(exon2)-clpP(exon1)	Intron
154	p1	(A)10	10	67823	67832	clpP(exon2)-clpP(exon1)	Intron
155	p2	(TC)4	8	68311	68318	clpP(exon1)-psbB	IGS
156	p1	(A)11	11	70612	70622	psbT-psbN	IGS
157	p1	(A)11	11	70826	70836	psbT-psbN	IGS
158	p1	(T)8	8	71431	71438	psbH-petB(exon1)	IGS
159	p1	(A)8	8	71739	71746	petB(exon1)-petB(exon2)	Intron
160	p2	(TA)4	8	74034	74041	petD(exon2)	Gene
161	p2	(TC)4	8	76899	76906	rpl36-rps8	IGS
162	p2	(TA)4	8	77484	77491	rps8-rpl14	IGS
163	p2	(AT)4	8	77527	77534	rps8-rpl14	IGS
164	p1	(A)9	9	77551	77559	rps8-rpl14	IGS
165	p2	(AT)6	12	77595	77606	rps8-rpl14	IGS
166	p2	(AT)5	10	77609	77618	rps8-rpl14	IGS
167	p1	(T)10	10	78142	78151	rpl14-rpl16(exon2)	IGS
168	p1	(A)8	8	78183	78190	rpl14-rpl16(exon2)	IGS
169	p1	(A)13	13	78203	78215	rpl14-rpl16(exon2)	IGS
170	p1	(T)8	8	78233	78240	rpl14-rpl16(exon2)	IGS
171	p2	(AT)4	8	78872	78879	rpl16(exon2)-rpl16(exon1)	Intron
172	p1	(T)9	9	78917	78925	rpl16(exon2)-rpl16(exon1)	Intron
173	p1	(A)9	9	78959	78967	rpl16(exon2)-rpl16(exon1)	Intron
174	p1	(T)13	13	79101	79113	rpl16(exon2)-rpl16(exon1)	Intron
175	p1	(A)10	10	79126	79135	rpl16(exon2)-rpl16(exon1)	Intron
176	p1	(T)8	8	79429	79436	rpl16(exon2)-rpl16(exon1)	Intron
177	p1	(T)8	8	80208	80215	rps3	Gene
178	p1	(A)8	8	80656	80663	rps3-rps19	IGS
179	p1	(T)9	9	80922	80930	rps19	Gene
180	p1	(T)11	11	81047	81057	rps19-rpl2(exon2)	IGS
181	p2	(AT)4	8	83036	83043	rpl23-trnI-CAU	IGS
182	p2	(TA)7	14	83232	83245	rpl23-trnI-CAU	IGS
183	p2	(TA)10	20	83248	83267	rpl23-trnI-CAU	IGS
184	p2	(TA)4	8	83270	83277	rpl23-trnI-CAU	IGS
185	p2	(GA)4	8	83807	83814	ycf2	Gene
186	p1	(A)9	9	85887	85895	ycf2	Gene
187	p2	(GA)4	8	85908	85915	ycf2	Gene
188	p1	(T)8	8	89852	89859	ycf2-trnL-CAA	IGS
189	p5	(ATCCT)3	15	90580	90594	trnL-CAA-ndhB(exon2)	IGS
190	p4	(ATAG)3	12	90760	90771	trnL-CAA-ndhB(exon2)	IGS
191	p2	(AG)4	8	91130	91137	ndhB(exon2)	Gene
192	p1	(T)9	9	93506	93514	rps7	Gene
193	p1	(T)9	9	93645	93653	rps7	Gene
194	p3	(ATT)5	15	94319	94333	rps12(exon2)-trnV-GAC	IGS
195	p2	(AT)4	8	94778	94785	rps12(exon2)-trnV-GAC	IGS
196	p2	(TA)4	8	94852	94859	rps12(exon2)-trnV-GAC	IGS
197	p2	(TA)5	10	94870	94879	rps12(exon2)-trnV-GAC	IGS
198	p2	(AT)4	8	94890	94897	rps12(exon2)-trnV-GAC	IGS
199	p3	(AAT)4	12	94912	94923	rps12(exon2)-trnV-GAC	IGS
200	p2	(AT)4	8	94922	94929	rps12(exon2)-trnV-GAC	IGS
201	p2	(TA)5	10	94931	94940	rps12(exon2)-trnV-GAC	IGS
202	p1	(C)8	8	98466	98473	rrn16S-trnI-GAU(exon1)	IGS
203	p1	(G)8	8	98477	98484	rrn16S-trnI-GAU(exon1)	IGS
204	p4	(AGGT)3	12	102102	102113	rrn23S	Gene
205	p2	(CT)4	8	102140	102147	rrn23S	Gene
206	p2	(GA)4	8	102460	102467	rrn23S	Gene
207	p1	(T)9	9	104588	104596	rrn4.5S-rrn5S	IGS
208	p2	(AG)4	8	104882	104889	rrn5S-trnR-ACG	IGS
209	p2	(AT)4	8	105861	105868	trnN-GUU-ycf1	IGS
210	p2	(AT)5	10	105970	105979	trnN-GUU-ycf1	IGS
211	p2	(AT)5	10	105986	105995	trnN-GUU-ycf1	IGS
212	p2	(AT)5	10	106039	106048	trnN-GUU-ycf1	IGS
213	p2	(AT)5	10	106055	106064	trnN-GUU-ycf1	IGS
214	p2	(AT)5	10	106108	106117	trnN-GUU-ycf1	IGS
215	p2	(AT)5	10	106124	106133	trnN-GUU-ycf1	IGS
216	p1	(T)8	8	106766	106773	ycf1	Gene
217	p1	(T)9	9	107485	107493	ycf1	Gene
218	p1	(A)9	9	107573	107581	ycf1	Gene
219	p6	(TGAAAA)5	30	107850	107879	ycf1	Gene
220	p1	(T)10	10	108018	108027	ycf1	Gene
221	p1	(A)9	9	108128	108136	ycf1	Gene
222	p1	(A)10	10	108138	108147	ycf1	Gene
223	p6	(TCAAGA)3	18	108432	108449	ycf1	Gene
224	p1	(T)8	8	108661	108668	ycf1	Gene
225	p1	(A)10	10	108785	108794	ycf1	Gene
226	p1	(A)12	12	109145	109156	ycf1	Gene
227	p1	(A)10	10	109166	109175	ycf1	Gene
228	p1	(A)10	10	109181	109190	ycf1	Gene
229	p1	(A)8	8	109303	109310	ycf1	Gene
230	p2	(AT)4	8	109430	109437	ycf1	Gene
231	p1	(A)9	9	110405	110413	ycf1	Gene
232	p4	(CAAA)3	12	110509	110520	ycf1	Gene
233	p1	(A)8	8	110878	110885	ycf1	Gene
234	p2	(AT)4	8	111930	111937	ycf1-rps15	IGS
235	p1	(T)10	10	112014	112023	ycf1-rps15	IGS
236	p1	(A)10	10	112123	112132	ycf1-rps15	IGS
237	p1	(T)10	10	112580	112589	rps15-ndhH	IGS
238	p2	(GA)4	8	113509	113516	ndhH	Gene
239	p1	(A)9	9	115067	115075	ndhA(exon1)-ndhA(exon2)	Intron
240	p1	(A)8	8	116125	116132	ndhA(exon2)	Gene
	p1	(A)8	8	116125	116132	ndhA(exon2)-ndhI	IGS
241	p2	(AT)5	10	116715	116724	ndhI-ndhG	IGS
242	p1	(T)8	8	117015	117022	ndhI-ndhG	IGS
243	p1	(T)8	8	117102	117109	ndhI-ndhG	IGS
244	p1	(T)9	9	117694	117702	ndhG-ndhE	IGS
245	p1	(A)8	8	119702	119709	ndhD	Gene
246	p1	(T)8	8	119998	120005	ndhD	Gene
247	p4	(TATT)3	12	120089	120100	ndhD	Gene
248	p1	(A)9	9	120390	120398	ndhD-ccsA	IGS
249	p2	(TA)5	10	120500	120509	ndhD-ccsA	IGS
250	p2	(AT)5	10	121526	121535	ccsA	Gene
	p2	(AT)5	10	121526	121535	ccsA-trnL-UAG	IGS
251	p1	(A)11	11	121938	121948	trnL-UAG-rpl32	IGS
252	p1	(T)8	8	121989	121996	trnL-UAG-rpl32	IGS
253	p1	(T)8	8	122199	122206	trnL-UAG-rpl32	IGS
254	p2	(AT)6	12	122297	122308	trnL-UAG-rpl32	IGS
255	p1	(A)8	8	122435	122442	rpl32	Gene
256	p1	(T)8	8	122509	122516	rpl32	Gene
257	p1	(T)11	11	122534	122544	rpl32	Gene
258	p2	(AT)4	8	122750	122757	rpl32-ndhF	IGS
259	p2	(TA)4	8	122937	122944	rpl32-ndhF	IGS
260	p2	(AT)5	10	123041	123050	rpl32-ndhF	IGS
261	p1	(A)8	8	123133	123140	rpl32-ndhF	IGS
262	p1	(T)8	8	123256	123263	rpl32-ndhF	IGS
263	p1	(T)8	8	123933	123940	ndhF	Gene
264	p1	(T)8	8	125453	125460	ndhF	Gene
A. membranaceus
No	SSR type	SSR	size	start	end	loc	loc_type
1	p1	(A)8	8	167	174	trnH-GUG-psbA	IGS
2	p1	(A)8	8	181	188	trnH-GUG-psbA	IGS
3	p1	(T)10	10	199	208	trnH-GUG-psbA	IGS
4	p1	(T)8	8	1613	1620	psbA-matK	IGS
5	p1	(A)8	8	1648	1655	psbA-matK	IGS
6	p4	(ATAG)3	12	1686	1697	psbA-matK	IGS
7	p1	(T)11	11	2268	2278	matK	Gene
8	p1	(A)8	8	2812	2819	matK	Gene
9	p1	(T)9	9	3943	3951	matK-rbcL	IGS
10	p1	(A)10	10	4343	4352	matK-rbcL	IGS
11	p2	(AT)4	8	4462	4469	matK-rbcL	IGS
12	p3	(TAT)4	12	4483	4494	matK-rbcL	IGS
13	p2	(TA)4	8	4492	4499	matK-rbcL	IGS
14	p1	(T)10	10	5058	5067	matK-rbcL	IGS
15	p2	(TC)4	8	6220	6227	rbcL	Gene
16	p2	(TA)7	14	6952	6965	rbcL-atpB	IGS
17	p1	(A)8	8	7091	7098	rbcL-atpB	IGS
18	p1	(A)14	14	7133	7146	rbcL-atpB	IGS
19	p1	(A)8	8	7243	7250	rbcL-atpB	IGS
20	p2	(AT)4	8	7404	7411	rbcL-atpB	IGS
21	p1	(A)10	10	7505	7514	rbcL-atpB	IGS
22	p2	(AT)6	12	9669	9680	trnM-CAU-ndhC	IGS
23	p2	(TA)4	8	10113	10120	trnM-CAU-ndhC	IGS
24	p4	(TTTA)3	12	10123	10134	trnM-CAU-ndhC	IGS
25	p1	(A)8	8	10367	10374	trnM-CAU-ndhC	IGS
26	p2	(AT)5	10	10537	10546	trnM-CAU-ndhC	IGS
27	p2	(AT)4	8	13249	13256	ndhJ-trnF-GAA	IGS
28	p1	(A)9	9	13442	13450	trnF-GAA-trnL-UAA(exon2)	IGS
29	p2	(AT)6	12	13807	13818	trnL-UAA(exon2)-trnL-UAA(exon1)	Intron
30	p1	(A)13	13	14200	14212	trnL-UAA(exon1)-trnT-UGU	IGS
31	p1	(T)13	13	14637	14649	trnL-UAA(exon1)-trnT-UGU	IGS
32	p2	(AT)4	8	14813	14820	trnL-UAA(exon1)-trnT-UGU	IGS
33	p2	(TA)4	8	14822	14829	trnL-UAA(exon1)-trnT-UGU	IGS
34	p2	(AT)4	8	14903	14910	trnL-UAA(exon1)-trnT-UGU	IGS
35	p2	(AT)5	10	15025	15034	trnL-UAA(exon1)-trnT-UGU	IGS
36	p1	(T)10	10	15307	15316	trnT-UGU-rps4	IGS
37	p1	(A)9	9	16496	16504	trnS-GGA-ycf3(exon1)	IGS
38	p1	(T)11	11	16789	16799	ycf3(exon1)-ycf3(exon2)	Intron
39	p1	(A)9	9	16857	16865	ycf3(exon1)-ycf3(exon2)	Intron
40	p1	(A)8	8	17785	17792	ycf3(exon2)-ycf3(exon3)	Intron
41	p2	(AT)4	8	17810	17817	ycf3(exon2)-ycf3(exon3)	Intron
42	p1	(A)8	8	18344	18351	ycf3(exon2)-ycf3(exon3)	Intron
43	p1	(A)8	8	23951	23958	rps14	Gene
44	p2	(GA)5	10	23967	23976	rps14	Gene
45	p1	(T)11	11	24834	24844	trnG-GCC-psbZ	IGS
46	p2	(TA)4	8	24992	24999	trnG-GCC-psbZ	IGS
47	p2	(TG)4	8	25131	25138	trnG-GCC-psbZ	IGS
48	p1	(T)9	9	25593	25601	psbZ-trnS-UGA	IGS
49	p2	(AT)4	8	25631	25638	psbZ-trnS-UGA	IGS
50	p2	(CT)4	8	25821	25828	trnS-UGA	Gene
51	p1	(T)8	8	25848	25855	trnS-UGA-psbC	IGS
52	p1	(A)8	8	28938	28945	psbD-trnT-GGU	IGS
53	p1	(T)8	8	29115	29122	psbD-trnT-GGU	IGS
54	p1	(A)9	9	29153	29161	psbD-trnT-GGU	IGS
55	p2	(AT)4	8	29208	29215	psbD-trnT-GGU	IGS
56	p2	(AT)4	8	29221	29232	psbD-trnT-GGU	IGS
57	p2	(TA)4	8	29245	29252	psbD-trnT-GGU	IGS
58	p1	(A)10	10	29498	29507	psbD-trnT-GGU	IGS
59	p2	(TA)4	8	29673	29680	trnT-GGU-trnE-UUC	IGS
60	p2	(AT)4	8	29700	29707	trnT-GGU-trnE-UUC	IGS
61	p1	(A)12	12	30416	30427	trnY-GUA-trnD-GUC	IGS
62	p1	(T)10	10	30433	30442	trnY-GUA-trnD-GUC	IGS
63	p2	(AT)5	10	30525	30534	trnY-GUA-trnD-GUC	IGS
64	p2	(AT)5	10	30549	30558	trnY-GUA-trnD-GUC	IGS
65	p1	(T)10	10	30816	30825	trnD-GUC-psbM	IGS
66	p1	(A)9	9	31349	31357	psbM-petN	IGS
67	p2	(AT)4	8	31626	31633	psbM-petN	IGS
68	p3	(ATA)4	12	32351	32362	petN-trnC-GCA	IGS
69	p1	(A)11	11	32479	32489	petN-trnC-GCA	IGS
70	p1	(A)8	8	32966	32973	trnC-GCA-rpoB	IGS
71	p1	(A)8	8	33640	33647	trnC-GCA-rpoB	IGS
72	p2	(TA)4	8	34356	34363	rpoB	Gene
73	p1	(A)9	9	34755	34763	rpoB	Gene
74	p1	(A)8	8	34860	34867	rpoB	Gene
75	p2	(AT)5	10	36531	36540	rpoB	Gene
76	p1	(A)8	8	37431	37438	rpoC1(exon1)	Gene
77	p1	(A)9	9	38017	38025	rpoC1(exon1)-rpoC1(exon2)	Intron
78	p1	(T)9	9	38029	38037	rpoC1(exon1)-rpoC1(exon2)	Intron
79	p1	(A)8	8	38330	38337	rpoC1(exon1)-rpoC1(exon2)	Intron
80	p1	(A)9	9	39807	39815	rpoC1(exon2)	Gene
81	p1	(T)8	8	39821	39828	rpoC1(exon2)	Gene
82	p2	(AT)5	10	41079	41088	rpoC2	Gene
83	p1	(T)9	9	42317	42325	rpoC2	Gene
84	p1	(A)13	13	42458	42470	rpoC2	Gene
85	p1	(A)11	11	42565	42575	rpoC2	Gene
86	p1	(A)10	10	44349	44358	rpoC2	Gene
87	p1	(T)9	9	44663	44671	rpoC2-rps2	IGS
88	p1	(A)11	11	44680	44690	rpoC2-rps2	IGS
89	p1	(A)10	10	44929	44938	rps2	Gene
90	p3	(TAT)4	12	45493	45504	rps2-atpI	IGS
91	p2	(TA)4	8	46581	46588	atpI-atpH	IGS
92	p2	(AT)4	8	46739	46746	atpI-atpH	IGS
93	p1	(T)8	8	47462	47469	atpH-atpF(exon1)	IGS
94	p2	(AT)6	12	47723	47734	atpH-atpF(exon1)	IGS
95	p4	(CTTA)3	12	47744	47755	atpH-atpF(exon1)	IGS
96	p1	(T)8	8	48054	48061	atpF(exon1)	Gene
97	p1	(A)8	8	48184	48191	atpF(exon1)-atpF(exon2)	Intron
98	p1	(A)8	8	48522	48529	atpF(exon1)-atpF(exon2)	Intron
99	p1	(T)9	9	49222	49230	atpF(exon2)-atpA	IGS
100	p1	(T)11	11	50818	50828	atpA-trnR-UCU	IGS
101	p2	(TA)6	12	50853	50864	atpA-trnR-UCU	IGS
102	p3	(ATT)4	12	51047	51058	trnR-UCU-trnS-GGA	IGS
103	p2	(TA)6	12	51385	51396	trnR-UCU-trnS-GGA	IGS
104	p1	(A)9	9	51616	51624	trnR-UCU-trnS-GGA	IGS
105	p1	(T)8	8	52160	52167	trnR-UCU-trnS-GGA	IGS
106	p1	(T)10	10	52300	52309	trnR-UCU-trnS-GGA	IGS
107	p1	(T)9	9	52512	52520	trnR-UCU-trnS-GGA	IGS
108	p1	(T)9	9	52727	52735	trnS-GGA-psbI	IGS
109	p1	(A)13	13	52990	53002	psbI-psbK	IGS
110	p1	(T)12	12	53516	53527	psbK-trnQ-UUG	IGS
111	p3	(TAT)4	12	53572	53583	psbK-trnQ-UUG	IGS
112	p2	(TA)4	8	53595	53602	psbK-trnQ-UUG	IGS
113	p2	(AT)5	10	53707	53716	psbK-trnQ-UUG	IGS
114	p1	(A)8	8	53896	53903	psbK-trnQ-UUG	IGS
115	p3	(TAT)4	12	54256	54267	trnQ-UUG-accD	IGS
116	p1	(A)14	14	54724	54737	trnQ-UUG-accD	IGS
117	p1	(T)9	9	55091	55099	trnQ-UUG-accD	IGS
118	p4	(ATAG)3	12	55130	55141	trnQ-UUG-accD	IGS
119	p2	(AT)6	12	56529	56540	accD-psaI	IGS
120	p2	(AT)4	8	56581	56588	accD-psaI	IGS
121	p2	(AT)4	8	56651	56658	accD-psaI	IGS
122	p2	(TA)4	8	56659	56666	accD-psaI	IGS
123	p1	(A)9	9	57082	57090	psaI-ycf4	IGS
124	p2	(AT)4	8	57155	57162	psaI-ycf4	IGS
125	p1	(A)8	8	57651	57658	ycf4	Gene
126	p1	(A)10	10	57922	57931	ycf4	Gene
	p1	(A)10	10	57922	57931	ycf4-cemA	IGS
127	p2	(AT)4	8	57974	57981	ycf4-cemA	IGS
128	p2	(TA)4	8	58502	58509	cemA	Gene
129	p1	(T)9	9	58803	58811	cemA-petA	IGS
130	p2	(AT)4	8	59028	59035	petA	Gene
131	p1	(A)9	9	59387	59395	petA	Gene
132	p2	(TA)4	8	60063	60070	petA-psbJ	IGS
133	p1	(T)10	10	60104	60113	petA-psbJ	IGS
134	p1	(A)9	9	60359	60367	petA-psbJ	IGS
135	p2	(AT)5	10	60470	60479	petA-psbJ	IGS
136	p1	(A)9	9	60607	60615	petA-psbJ	IGS
137	p3	(TAT)4	12	60685	60696	petA-psbJ	IGS
138	p1	(A)8	8	61227	61234	psbF	Gene
139	p1	(T)14	14	62047	62060	psbE-petL	IGS
140	p4	(TCTT)3	12	62207	62218	psbE-petL	IGS
141	p1	(A)14	14	62432	62445	psbE-petL	IGS
142	p1	(A)10	10	62652	62661	psbE-petL	IGS
143	p1	(T)13	13	63321	63333	trnW-CCA-trnP-UGG	IGS
144	p1	(T)12	12	63676	63687	trnP-UGG-psaJ	IGS
145	p3	(ATA)4	12	63813	63824	trnP-UGG-psaJ	IGS
146	p2	(AT)5	10	63847	63856	trnP-UGG-psaJ	IGS
147	p1	(A)8	8	64023	64030	trnP-UGG-psaJ	IGS
148	p1	(A)10	10	64160	64169	trnP-UGG-psaJ	IGS
149	p1	(T)8	8	64392	64399	psaJ-rpl33	IGS
150	p1	(A)12	12	65066	65077	rpl33-rps18	IGS
151	p2	(TA)4	8	65146	65153	rpl33-rps18	IGS
152	p2	(TA)4	8	65164	65171	rpl33-rps18	IGS
153	p2	(TA)4	8	65182	65189	rpl33-rps18	IGS
154	p2	(TA)4	8	65200	65207	rpl33-rps18	IGS
155	p5	(TATAT)3	15	65204	65218	rpl33-rps18	IGS
156	p2	(TA)4	8	65214	65221	rpl33-rps18	IGS
157	p2	(AT)4	8	65231	65238	rpl33-rps18	IGS
158	p1	(A)11	11	65587	65597	rps18	Gene
159	p1	(A)15	15	65643	65657	rps18	Gene
160	p1	(T)14	14	65799	65812	rps18-rpl20	IGS
161	p2	(TA)5	10	67079	67088	rps12(exon1)-clpP(exon2)	IGS
162	p1	(A)10	10	67862	67871	clpP(exon2)-clpP(exon1)	Intron
163	p1	(A)9	9	67965	67973	clpP(exon2)-clpP(exon1)	Intron
164	p1	(T)8	8	68042	68049	clpP(exon2)-clpP(exon1)	Intron
165	p1	(T)8	8	71339	71346	psbH-petB(exon1)	IGS
166	p1	(A)8	8	71647	71654	petB(exon1)-petB(exon2)	Intron
167	p1	(A)9	9	71979	71987	petB(exon1)-petB(exon2)	Intron
168	p1	(T)8	8	72175	72182	petB(exon1)-petB(exon2)	Intron
169	p2	(TA)4	8	73948	73955	petD(exon2)	Gene
170	p2	(TC)4	8	76792	76799	rpl36-rps8	IGS
171	p2	(TA)4	8	77377	77384	rps8-rpl14	IGS
172	p2	(AT)4	8	77419	77426	rps8-rpl14	IGS
173	p1	(A)10	10	77443	77452	rps8-rpl14	IGS
174	p2	(AT)4	8	77545	77552	rps8-rpl14	IGS
175	p2	(TA)5	10	77583	77592	rps8-rpl14	IGS
176	p1	(T)10	10	78046	78055	rpl14-rpl16(exon2)	IGS
177	p1	(A)8	8	78080	78087	rpl14-rpl16(exon2)	IGS
178	p1	(A)12	12	78100	78111	rpl14-rpl16(exon2)	IGS
179	p1	(T)8	8	78129	78136	rpl14-rpl16(exon2)	IGS
180	p2	(AT)4	8	78733	78740	rpl16(exon2)-rpl16(exon1)	Intron
181	p1	(T)10	10	78778	78787	rpl16(exon2)-rpl16(exon1)	Intron
182	p1	(A)10	10	78821	78830	rpl16(exon2)-rpl16(exon1)	Intron
183	p1	(T)12	12	78964	78975	rpl16(exon2)-rpl16(exon1)	Intron
184	p1	(A)10	10	78988	78997	rpl16(exon2)-rpl16(exon1)	Intron
185	p1	(T)8	8	79290	79297	rpl16(exon2)-rpl16(exon1)	Intron
186	p1	(T)8	8	80070	80077	rps3	Gene
187	p1	(A)8	8	80518	80525	rps3-rps19	IGS
188	p1	(T)9	9	80784	80792	rps19	Gene
189	p1	(T)14	14	80917	80930	rps19-rpl2(exon2)	IGS
190	p2	(TA)5	10	81580	81589	rpl2(exon2)-rpl2(exon1)	Intron
191	p2	(AT)4	8	82912	82919	rpl23-trnI-CAU	IGS
192	p2	(AT)4	8	83100	83107	rpl23-trnI-CAU	IGS
193	p2	(TA)4	8	83136	83143	rpl23-trnI-CAU	IGS
194	p2	(TA)6	12	83146	83157	rpl23-trnI-CAU	IGS
195	p4	(TAAT)3	12	83264	83275	rpl23-trnI-CAU	IGS
196	p3	(TAA)4	12	83272	83283	rpl23-trnI-CAU	IGS
197	p2	(GA)4	8	83573	83580	ycf2	Gene
198	p1	(A)9	9	85662	85670	ycf2	Gene
199	p2	(GA)4	8	85683	85690	ycf2	Gene
200	p1	(T)8	8	89624	89631	ycf2-trnL-CAA	IGS
201	p4	(ATAG)3	12	90507	90518	trnL-CAA-ndhB(exon2)	IGS
202	p2	(AG)4	8	90877	90884	ndhB(exon2)	Gene
203	p1	(T)9	9	93420	93428	rps7	Gene
204	p2	(TA)4	8	94497	94504	rps12(exon2)-trnV-GAC	IGS
205	p2	(TA)4	8	94515	94522	rps12(exon2)-trnV-GAC	IGS
206	p3	(AAT)4	12	94530	94541	rps12(exon2)-trnV-GAC	IGS
207	p2	(AT)6	12	94540	94551	rps12(exon2)-trnV-GAC	IGS
208	p2	(TA)4	8	94879	94886	rps12(exon2)-trnV-GAC	IGS
209	p1	(C)8	8	97496	97503	rrn16S-trnE-UUC(exon1)	IGS
210	p4	(AGGT)3	12	101120	101131	rrn23S	Gene
211	p2	(CT)4	8	101158	101165	rrn23S	Gene
212	p2	(GA)4	8	101478	101485	rrn23S	Gene
213	p1	(T)9	9	102654	102662	rrn4.5S-rrn5S	IGS
214	p2	(AG)4	8	102978	102985	rrn5S-trnR-ACG	IGS
215	p2	(AT)4	8	104034	104041	trnN-GUU-ycf1	IGS
216	p2	(AT)4	8	104100	104107	trnN-GUU-ycf1	IGS
217	p2	(AT)4	8	104236	104243	trnN-GUU-ycf1	IGS
218	p2	(AT)4	8	104427	104434	trnN-GUU-ycf1	IGS
219	p1	(T)8	8	104842	104849	ycf1	Gene
220	p1	(T)9	9	105552	105560	ycf1	Gene
221	p1	(T)10	10	106061	106070	ycf1	Gene
222	p1	(A)9	9	106171	106179	ycf1	Gene
223	p1	(A)10	10	106181	106190	ycf1	Gene
224	p1	(T)8	8	106605	106612	ycf1	Gene
225	p1	(A)10	10	106729	106738	ycf1	Gene
226	p1	(A)12	12	107089	107100	ycf1	Gene
227	p1	(A)10	10	107110	107119	ycf1	Gene
228	p1	(A)11	11	107124	107134	ycf1	Gene
229	p1	(A)8	8	107247	107254	ycf1	Gene
230	p2	(AT)4	8	107374	107381	ycf1	Gene
231	p1	(A)9	9	108355	108363	ycf1	Gene
232	p4	(CAAA)4	12	108459	108470	ycf1	Gene
233	p1	(A)8	8	108804	108811	ycf1	Gene
234	p2	(AT)4	8	109876	109883	ycf1-rps15	IGS
235	p2	(AT)4	8	109888	109895	ycf1-rps15	IGS
236	p1	(T)13	13	109981	109993	ycf1-rps15	IGS
237	p1	(A)11	11	110093	110103	ycf1-rps15	IGS
238	p1	(T)10	10	110563	110572	rps15-ndhH	IGS
239	p2	(GA)4	8	111492	111499	ndhH	Gene
240	p1	(A)11	11	113050	113060	ndhA(exon1)-ndhA(exon2)	Intron
241	p1	(A)8	8	114116	114123	ndhA(exon2)	Gene
	p1	(A)8	8	114116	114123	ndhA(exon2)-ndhI	IGS
242	p2	(AT)6	12	114708	114719	ndhI-ndhG	IGS
243	p3	(ATA)4	12	114736	114747	ndhI-ndhG	IGS
244	p1	(T)8	8	115085	115092	ndhI-ndhG	IGS
245	p1	(T)10	10	115677	115686	ndhG-ndhE	IGS
246	p1	(A)8	8	117686	117693	ndhD	Gene
247	p1	(T)8	8	117982	117989	ndhD	Gene
248	p4	(TATT)3	12	118073	118084	ndhD	Gene
249	p1	(A)9	9	118373	118381	ndhD-ccsA	IGS
250	p2	(TA)5	10	118490	118499	ndhD-ccsA	IGS
251	p2	(AT)5	10	119516	119525	ccsA	Gene
	p2	(AT)5	10	119516	119525	ccsA-trnL-UAG	IGS
252	p4	(AAAT)3	12	119531	119542	ccsA-trnL-UAG	IGS
253	p1	(A)10	10	119923	119932	trnL-UAG-rpl32	IGS
254	p1	(T)8	8	119973	119980	trnL-UAG-rpl32	IGS
255	p2	(AT)6	12	120280	120291	trnL-UAG-rpl32	IGS
256	p3	(TAA)4	12	120359	120370	trnL-UAG-rpl32	IGS
257	p1	(A)8	8	120435	120442	rpl32	Gene
258	p1	(T)8	8	120509	120516	rpl32	Gene
259	p1	(T)11	11	120534	120544	rpl32	Gene
260	p2	(AT)4	8	120750	120757	rpl32-ndhF	IGS
261	p2	(AT)5	10	121038	121047	rpl32-ndhF	IGS
262	p1	(A)10	10	121129	121138	rpl32-ndhF	IGS
263	p1	(T)10	10	121254	121263	rpl32-ndhF	IGS
264	p1	(T)8	8	121933	121940	ndhF	Gene
265	p1	(T)8	8	123453	123460	ndhF	Gene
A. membranaceus var. mongholicus
No	SSR type	SSR	size	start	end	loc	loc_type
1	p1	(A)8	8	167	174	trnH-GUG-psbA	IGS
2	p1	(A)8	8	181	188	trnH-GUG-psbA	IGS
3	p1	(T)10	10	199	208	trnH-GUG-psbA	IGS
4	p1	(T)8	8	1608	1615	psbA-trnK-UUU(exon2)	IGS
5	p1	(A)8	8	1643	1650	psbA-trnK-UUU(exon2)	IGS
6	p4	(ATAG)3	12	1681	1692	psbA-trnK-UUU(exon2)	IGS
7	p1	(T)11	11	2263	2273	matK	Gene
8	p1	(A)8	8	2807	2814	matK	Gene
9	p1	(T)9	9	3938	3946	matK-trnK-UUU(exon1)	Intron
10	p1	(A)10	10	4338	4347	trnK-UUU(exon1)-rbcL	IGS
11	p2	(AT)4	8	4457	4464	trnK-UUU(exon1)-rbcL	IGS
12	p3	(TAT)4	12	4478	4489	trnK-UUU(exon1)-rbcL	IGS
13	p2	(TA)4	8	4487	4494	trnK-UUU(exon1)-rbcL	IGS
14	p1	(T)10	10	5053	5062	trnK-UUU(exon1)-rbcL	IGS
15	p2	(TC)4	8	6215	6222	rbcL	Gene
16	p2	(TA)7	14	6947	6960	rbcL-atpB	IGS
17	p1	(A)8	8	7086	7093	rbcL-atpB	IGS
18	p1	(A)14	14	7128	7141	rbcL-atpB	IGS
19	p1	(A)8	8	7238	7245	rbcL-atpB	IGS
20	p2	(AT)4	8	7399	7406	rbcL-atpB	IGS
21	p1	(A)11	11	7500	7510	rbcL-atpB	IGS
22	p2	(AT)6	12	9665	9676	trnM-CAU-ndhC	IGS
23	p2	(TA)4	8	10109	10116	trnM-CAU-ndhC	IGS
24	p4	(TTTA)3	12	10119	10130	trnM-CAU-ndhC	IGS
25	p1	(A)8	8	10363	10370	trnM-CAU-ndhC	IGS
26	p2	(AT)5	10	10533	10542	trnM-CAU-ndhC	IGS
27	p2	(AT)4	8	13245	13252	ndhJ-trnF-GAA	IGS
28	p1	(A)9	9	13438	13446	trnF-GAA-trnL-UAA(exon2)	IGS
29	p2	(AT)6	12	13803	13814	trnL-UAA(exon2)-trnL-UAA(exon1)	Intron
30	p1	(A)14	14	14196	14209	trnL-UAA(exon1)-trnT-UGU	IGS
31	p1	(T)13	13	14634	14646	trnL-UAA(exon1)-trnT-UGU	IGS
32	p2	(AT)4	8	14810	14817	trnL-UAA(exon1)-trnT-UGU	IGS
33	p2	(TA)4	8	14819	14826	trnL-UAA(exon1)-trnT-UGU	IGS
34	p2	(AT)4	8	14900	14907	trnL-UAA(exon1)-trnT-UGU	IGS
35	p2	(AT)5	10	15022	15031	trnL-UAA(exon1)-trnT-UGU	IGS
36	p1	(T)10	10	15304	15313	trnT-UGU-rps4	IGS
37	p1	(A)9	9	16493	16501	trnS-GCU-ycf3(exon1)	IGS
38	p1	(T)11	11	16786	16796	ycf3(exon1)-ycf3(exon2)	Intron
39	p1	(A)9	9	16854	16862	ycf3(exon1)-ycf3(exon2)	Intron
40	p1	(A)8	8	17782	17789	ycf3(exon2)-ycf3(exon3)	Intron
41	p2	(AT)4	8	17807	17814	ycf3(exon2)-ycf3(exon3)	Intron
42	p1	(A)8	8	18341	18348	ycf3(exon2)-ycf3(exon3)	Intron
43	p1	(A)8	8	23948	23955	rps14	Gene
44	p2	(GA)5	10	23964	23973	rps14	Gene
45	p1	(T)11	11	24831	24841	trnG-GCC-psbZ	IGS
46	p2	(TA)4	8	24989	24996	trnG-GCC-psbZ	IGS
47	p2	(TG)4	8	25128	25135	trnG-GCC-psbZ	IGS
48	p1	(T)9	9	25590	25598	psbZ-trnS-UGA	IGS
49	p2	(AT)4	8	25628	25635	psbZ-trnS-UGA	IGS
50	p2	(CT)4	8	25818	25825	trnS-UGA	Gene
51	p1	(T)8	8	25845	25852	trnS-UGA-psbC	IGS
52	p1	(A)8	8	28935	28942	psbD-trnT-GGU	IGS
53	p1	(T)8	8	29112	29119	psbD-trnT-GGU	IGS
54	p1	(A)9	9	29150	29158	psbD-trnT-GGU	IGS
55	p2	(AT)4	8	29205	29212	psbD-trnT-GGU	IGS
56	p2	(AT)6	12	29218	29229	psbD-trnT-GGU	IGS
57	p2	(TA)4	8	29242	29249	psbD-trnT-GGU	IGS
58	p1	(A)10	10	29495	29504	psbD-trnT-GGU	IGS
59	p2	(TA)4	8	29670	29677	trnT-GGU-trnE-UUC	IGS
60	p2	(AT)4	8	29697	29704	trnT-GGU-trnE-UUC	IGS
61	p1	(A)12	12	30413	30424	trnY-GUA-trnD-GUC	IGS
62	p1	(T)10	10	30430	30439	trnY-GUA-trnD-GUC	IGS
63	p2	(AT)5	10	30522	30531	trnY-GUA-trnD-GUC	IGS
64	p2	(AT)5	10	30546	30555	trnY-GUA-trnD-GUC	IGS
65	p1	(T)10	10	30813	30822	trnD-GUC-psbM	IGS
66	p1	(A)9	9	31346	31354	psbM-petN	IGS
67	p2	(AT)4	8	31623	31630	psbM-petN	IGS
68	p3	(ATA)4	12	32348	32359	petN-trnC-GCA	IGS
69	p1	(A)11	11	32476	32486	petN-trnC-GCA	IGS
70	p1	(A)8	8	32963	32970	trnC-GCA-rpoB	IGS
71	p1	(A)8	8	33637	33644	trnC-GCA-rpoB	IGS
72	p2	(TA)4	8	34353	34360	rpoB	Gene
73	p1	(A)9	9	34752	34760	rpoB	Gene
74	p1	(A)8	8	34857	34864	rpoB	Gene
75	p2	(AT)5	10	36528	36537	rpoB	Gene
76	p1	(A)8	8	37428	37435	rpoC1(exon1)	Gene
77	p1	(A)9	9	38014	38022	rpoC1(exon1)-rpoC1(exon2)	Intron
78	p1	(T)9	9	38026	38034	rpoC1(exon1)-rpoC1(exon2)	Intron
79	p1	(A)8	8	38327	38334	rpoC1(exon1)-rpoC1(exon2)	Intron
80	p1	(A)9	9	39804	39812	rpoC1(exon2)	Gene
81	p1	(T)8	8	39818	39825	rpoC1(exon2)	Gene
82	p2	(AT)5	10	41076	41085	rpoC2	Gene
83	p1	(T)9	9	42314	42322	rpoC2	Gene
84	p1	(A)13	13	42455	42467	rpoC2	Gene
85	p1	(A)11	11	42562	42572	rpoC2	Gene
86	p1	(A)10	10	44346	44355	rpoC2	Gene
87	p1	(T)8	8	44660	44667	rpoC2-rps2	IGS
88	p1	(A)11	11	44676	44686	rpoC2-rps2	IGS
89	p1	(A)10	10	44925	44934	rps2	Gene
90	p3	(TAT)4	12	45489	45500	rps2-atpI	IGS
91	p2	(TA)4	8	46577	46584	atpI-atpH	IGS
92	p2	(AT)4	8	46735	46742	atpI-atpH	IGS
93	p1	(T)8	8	47458	47465	atpH-atpF(exon1)	IGS
94	p2	(AT)6	12	47719	47730	atpH-atpF(exon1)	IGS
95	p4	(CTTA)3	12	47740	47751	atpH-atpF(exon1)	IGS
96	p1	(T)8	8	48058	48065	atpF(exon1)	Gene
97	p1	(A)8	8	48188	48195	atpF(exon1)-atpF(exon2)	Intron
98	p1	(A)8	8	48526	48533	atpF(exon1)-atpF(exon2)	Intron
99	p1	(T)9	9	49226	49234	atpF(exon2)-atpA	IGS
100	p1	(T)11	11	50822	50832	atpA-trnR-UCU	IGS
101	p2	(TA)6	12	50857	50868	atpA-trnR-UCU	IGS
102	p3	(ATT)4	12	51051	51062	trnR-UCU-trnG-UCC(exon2)	IGS
103	p2	(TA)6	12	51383	51394	trnG-UCC(exon2)-trnG-UCC(exon1)	Intron
104	p1	(A)9	9	51614	51622	trnG-UCC(exon2)-trnG-UCC(exon1)	Intron
105	p1	(T)8	8	52158	52165	trnG-UCC(exon1)-trnS-GCU	IGS
106	p1	(T)10	10	52298	52307	trnG-UCC(exon1)-trnS-GCU	IGS
107	p1	(T)9	9	52510	52518	trnG-UCC(exon1)-trnS-GCU	IGS
108	p1	(T)9	9	52725	52733	trnS-GCU-psbI	IGS
109	p1	(A)13	13	52988	53000	psbI-psbK	IGS
110	p1	(T)11	11	53514	53524	psbK-trnQ-UUG	IGS
111	p3	(TAT)4	12	53569	53580	psbK-trnQ-UUG	IGS
112	p2	(TA)4	8	53592	53599	psbK-trnQ-UUG	IGS
113	p2	(AT)5	10	53704	53713	psbK-trnQ-UUG	IGS
114	p1	(A)8	8	53893	53900	psbK-trnQ-UUG	IGS
115	p3	(TAT)4	12	54253	54264	trnQ-UUG-accD	IGS
116	p1	(A)15	15	54721	54735	trnQ-UUG-accD	IGS
117	p1	(T)9	9	55089	55097	trnQ-UUG-accD	IGS
118	p4	(ATAG)3	12	55128	55139	trnQ-UUG-accD	IGS
119	p2	(AT)6	12	56527	56538	accD-psaI	IGS
120	p2	(AT)4	8	56579	56586	accD-psaI	IGS
121	p2	(AT)4	8	56649	56656	accD-psaI	IGS
122	p2	(TA)4	8	56657	56664	accD-psaI	IGS
123	p1	(A)9	9	57080	57088	psaI-ycf4	IGS
124	p2	(AT)4	8	57153	57160	psaI-ycf4	IGS
125	p1	(A)8	8	57649	57656	ycf4	Gene
126	p1	(A)10	10	57920	57929	ycf4	Gene
	p1	(A)10	10	57920	57929	ycf4-cemA	IGS
127	p2	(AT)4	8	57972	57979	ycf4-cemA	IGS
128	p2	(TA)4	8	58500	58507	cemA	Gene
129	p1	(T)9	9	58801	58809	cemA-petA	IGS
130	p2	(AT)4	8	59026	59033	petA	Gene
131	p1	(A)9	9	59385	59393	petA	Gene
132	p2	(TA)4	8	60061	60068	petA-psbJ	IGS
133	p1	(T)10	10	60102	60111	petA-psbJ	IGS
134	p1	(A)9	9	60357	60365	petA-psbJ	IGS
135	p2	(AT)5	10	60468	60477	petA-psbJ	IGS
136	p1	(A)9	9	60605	60613	petA-psbJ	IGS
137	p3	(TAT)4	12	60683	60694	petA-psbJ	IGS
138	p1	(A)8	8	61225	61232	psbF	Gene
139	p1	(T)14	14	62045	62058	psbE-petL	IGS
140	p4	(TCTT)3	12	62205	62216	psbE-petL	IGS
141	p1	(A)14	14	62430	62443	psbE-petL	IGS
142	p1	(A)10	10	62650	62659	psbE-petL	IGS
143	p1	(T)13	13	63319	63331	trnW-CCA-trnP-UGG	IGS
144	p1	(T)12	12	63674	63685	trnP-UGG-psaJ	IGS
145	p3	(ATA)4	12	63811	63822	trnP-UGG-psaJ	IGS
146	p2	(AT)5	10	63845	63854	trnP-UGG-psaJ	IGS
147	p1	(A)8	8	64021	64028	trnP-UGG-psaJ	IGS
148	p1	(A)10	10	64158	64167	trnP-UGG-psaJ	IGS
149	p1	(T)8	8	64390	64397	psaJ-rpl33	IGS
150	p1	(A)12	12	65065	65076	rpl33-rps18	IGS
151	p2	(TA)4	8	65145	65152	rpl33-rps18	IGS
152	p2	(TA)4	8	65163	65170	rpl33-rps18	IGS
153	p2	(TA)4	8	65181	65188	rpl33-rps18	IGS
154	p2	(TA)4	8	65199	65206	rpl33-rps18	IGS
155	p5	(TATAT)3	15	65203	65217	rpl33-rps18	IGS
156	p2	(TA)4	8	65213	65220	rpl33-rps18	IGS
157	p2	(AT)4	8	65230	65237	rpl33-rps18	IGS
158	p1	(A)11	11	65586	65596	rps18	Gene
159	p1	(A)15	15	65642	65656	rps18	Gene
160	p1	(T)14	14	65798	65811	rps18-rpl20	IGS
161	p2	(TA)5	10	67078	67087	rps12(exon1)-clpP(exon2)	IGS
162	p1	(A)10	10	67861	67870	clpP(exon2)-clpP(exon1)	Intron
163	p1	(A)9	9	67964	67972	clpP(exon2)-clpP(exon1)	Intron
164	p1	(T)8	8	68041	68048	clpP(exon2)-clpP(exon1)	Intron
165	p1	(T)8	8	71338	71345	psbH-petB(exon1)	IGS
166	p1	(A)8	8	71646	71653	petB(exon1)-petB(exon2)	Intron
167	p1	(A)10	10	71978	71987	petB(exon1)-petB(exon2)	Intron
168	p1	(T)8	8	72175	72182	petB(exon1)-petB(exon2)	Intron
169	p2	(TA)4	8	73948	73955	petD(exon2)	Gene
170	p2	(TC)4	8	76792	76799	rpl36-rps8	IGS
171	p2	(TA)4	8	77377	77384	rps8-rpl14	IGS
172	p2	(AT)4	8	77419	77426	rps8-rpl14	IGS
173	p1	(A)10	10	77443	77452	rps8-rpl14	IGS
174	p2	(AT)4	8	77545	77552	rps8-rpl14	IGS
175	p2	(TA)5	10	77583	77592	rps8-rpl14	IGS
176	p1	(T)10	10	78046	78055	rpl14-rpl16(exon2)	IGS
177	p1	(A)8	8	78080	78087	rpl14-rpl16(exon2)	IGS
178	p1	(A)12	12	78100	78111	rpl14-rpl16(exon2)	IGS
179	p1	(T)8	8	78129	78136	rpl14-rpl16(exon2)	IGS
180	p2	(AT)4	8	78733	78740	rpl16(exon2)-rpl16(exon1)	Intron
181	p1	(T)10	10	78778	78787	rpl16(exon2)-rpl16(exon1)	Intron
182	p1	(A)10	10	78821	78830	rpl16(exon2)-rpl16(exon1)	Intron
183	p1	(T)12	12	78964	78975	rpl16(exon2)-rpl16(exon1)	Intron
184	p1	(A)9	9	78988	78996	rpl16(exon2)-rpl16(exon1)	Intron
185	p1	(T)8	8	79289	79296	rpl16(exon2)-rpl16(exon1)	Intron
186	p1	(T)8	8	80069	80076	rps3	Gene
187	p1	(A)8	8	80517	80524	rps3-rps19	IGS
188	p1	(T)9	9	80783	80791	rps19	Gene
189	p1	(T)14	14	80916	80929	rps19-rpl2(exon2)	IGS
190	p2	(TA)5	10	81579	81588	rpl2(exon2)-rpl2(exon1)	Intron
191	p2	(AT)4	8	82911	82918	rpl23-trnI-CAU	IGS
192	p2	(AT)4	8	83099	83106	rpl23-trnI-CAU	IGS
193	p2	(TA)4	8	83135	83142	rpl23-trnI-CAU	IGS
194	p2	(TA)6	12	83145	83156	rpl23-trnI-CAU	IGS
195	p4	(TAAT)3	12	83263	83274	rpl23-trnI-CAU	IGS
196	p3	(TAA)4	12	83271	83282	rpl23-trnI-CAU	IGS
197	p2	(GA)4	8	83572	83579	ycf2	Gene
198	p1	(A)9	9	85661	85669	ycf2	Gene
199	p2	(GA)4	8	85682	85689	ycf2	Gene
200	p1	(T)8	8	89623	89630	ycf2-trnL-CAA	IGS
201	p4	(ATAG)3	12	90506	90517	trnL-CAA-ndhB(exon2)	IGS
202	p2	(AG)4	8	90876	90883	ndhB(exon2)	Gene
203	p1	(T)9	9	93419	93427	rps7	Gene
204	p2	(TA)4	8	94496	94503	rps12(exon2)-trnV-GAC	IGS
205	p2	(TA)4	8	94514	94521	rps12(exon2)-trnV-GAC	IGS
206	p3	(AAT)4	12	94529	94540	rps12(exon2)-trnV-GAC	IGS
207	p2	(AT)6	12	94539	94550	rps12(exon2)-trnV-GAC	IGS
208	p2	(TA)4	8	94878	94885	rps12(exon2)-trnV-GAC	IGS
209	p1	(C)8	8	97495	97502	rrn16S-trnI-GAU(exon1)	IGS
210	p4	(AGGT)3	12	101119	101130	rrn23S	Gene
211	p2	(CT)4	8	101157	101164	rrn23S	Gene
212	p2	(GA)4	8	101477	101484	rrn23S	Gene
213	p1	(T)9	9	102653	102661	rrn4.5S-rrn5S	IGS
214	p2	(AG)4	8	102977	102984	rrn5S-trnR-ACG	IGS
215	p2	(AT)4	8	104033	104040	trnN-GUU-ycf1	IGS
216	p2	(AT)4	8	104224	104231	trnN-GUU-ycf1	IGS
217	p1	(T)8	8	104639	104646	ycf1	Gene
218	p1	(T)9	9	105349	105357	ycf1	Gene
219	p1	(T)10	10	105858	105867	ycf1	Gene
220	p1	(A)9	9	105968	105976	ycf1	Gene
221	p1	(A)10	10	105978	105987	ycf1	Gene
222	p1	(T)8	8	106402	106409	ycf1	Gene
223	p1	(A)10	10	106526	106535	ycf1	Gene
224	p1	(A)12	12	106886	106897	ycf1	Gene
225	p1	(A)10	10	106907	106916	ycf1	Gene
226	p1	(A)11	11	106921	106931	ycf1	Gene
227	p1	(A)8	8	107044	107051	ycf1	Gene
228	p2	(AT)4	8	107171	107178	ycf1	Gene
229	p1	(A)9	9	108152	108160	ycf1	Gene
230	p4	(CAAA)3	12	108256	108267	ycf1	Gene
231	p1	(A)8	8	108601	108608	ycf1	Gene
232	p2	(AT)4	8	109673	109680	ycf1-rps15	IGS
233	p2	(AT)4	8	109685	109692	ycf1-rps15	IGS
234	p1	(T)13	13	109778	109790	ycf1-rps15	IGS
235	p1	(A)11	11	109890	109900	ycf1-rps15	IGS
236	p1	(T)10	10	110360	110369	rps15-ndhH	IGS
237	p2	(GA)4	8	111289	111296	ndhH	Gene
238	p1	(A)11	11	112847	112857	ndhA(exon1)-ndhA(exon2)	Intron
239	p1	(A)8	8	113913	113920	ndhA(exon2)	Gene
	p1	(A)8	8	113913	113920	ndhA(exon2)-ndhI	IGS
240	p2	(AT)6	12	114505	114516	ndhI-ndhG	IGS
241	p3	(ATA)4	12	114533	114544	ndhI-ndhG	IGS
242	p1	(T)8	8	114882	114889	ndhI-ndhG	IGS
243	p1	(T)10	10	115474	115483	ndhG-ndhE	IGS
244	p1	(A)8	8	117483	117490	ndhD	Gene
245	p1	(T)8	8	117779	117786	ndhD	Gene
246	p4	(TATT)3	12	117870	117881	ndhD	Gene
247	p1	(A)9	9	118170	118178	ndhD-ccsA	IGS
248	p2	(TA)5	10	118287	118296	ndhD-ccsA	IGS
249	p2	(AT)5	10	119313	119322	ccsA	Gene
	p2	(AT)5	10	119313	119322	ccsA-trnL-UAG	IGS
250	p4	(AAAT)3	12	119328	119339	ccsA-trnL-UAG	IGS
251	p1	(A)10	10	119720	119729	trnL-UAG-rpl32	IGS
252	p1	(T)8	8	119770	119777	trnL-UAG-rpl32	IGS
253	p2	(AT)6	12	120077	120088	trnL-UAG-rpl32	IGS
254	p3	(TAA)4	12	120156	120167	trnL-UAG-rpl32	IGS
255	p1	(A)8	8	120232	120239	rpl32	Gene
256	p1	(T)8	8	120306	120313	rpl32	Gene
257	p1	(T)11	11	120331	120341	rpl32	Gene
258	p2	(AT)4	8	120547	120554	rpl32-ndhF	IGS
259	p2	(AT)5	10	120840	120849	rpl32-ndhF	IGS
260	p1	(A)10	10	120931	120940	rpl32-ndhF	IGS
261	p1	(T)9	9	121056	121064	rpl32-ndhF	IGS
262	p1	(T)8	8	121734	121741	ndhF	Gene
263	p1	(T)8	8	123254	123261	ndhF	Gene
A. polycladus var. nigrescens
No	SSR type	SSR	size	start	end	loc	loc_type
1	p1	(A)8	8	191	198	trnH-GUG-psbA	IGS
2	p1	(T)9	9	209	217	trnH-GUG-psbA	IGS
3	p1	(T)9	9	1627	1635	psbA-trnK-UUU(exon2)	IGS
4	p1	(A)8	8	1663	1670	psbA-trnK-UUU(exon2)	IGS
5	p4	(ATAG)3	12	1701	1712	psbA-trnK-UUU(exon2)	IGS
6	p1	(T)11	11	2283	2293	matK	Gene
7	p1	(A)8	8	2827	2834	matK	Gene
8	p1	(T)9	9	3944	3952	matK-trnK-UUU(exon1)	Intron
9	p1	(A)9	9	4344	4352	trnK-UUU(exon1)-rbcL	IGS
10	p2	(AT)6	12	4449	4460	trnK-UUU(exon1)-rbcL	IGS
11	p4	(ATAA)3	12	4477	4488	trnK-UUU(exon1)-rbcL	IGS
12	p1	(T)8	8	4899	4906	trnK-UUU(exon1)-rbcL	IGS
13	p2	(AT)4	8	5040	5047	trnK-UUU(exon1)-rbcL	IGS
14	p2	(TC)4	8	6097	6104	rbcL	Gene
15	p2	(TA)6	12	6829	6840	rbcL-atpB	IGS
16	p1	(A)9	9	6968	6976	rbcL-atpB	IGS
17	p1	(A)11	11	7015	7025	rbcL-atpB	IGS
18	p2	(AT)4	8	7276	7283	rbcL-atpB	IGS
19	p1	(A)10	10	7369	7378	rbcL-atpB	IGS
20	p2	(AT)5	10	9529	9538	trnM-CAU-trnV-UAC(exon1)	IGS
21	p4	(TTTA)3	12	9973	9984	trnV-UAC(exon1)-trnV-UAC(exon2)	Intron
22	p1	(A)9	9	10212	10220	trnV-UAC(exon1)-trnV-UAC(exon2)	Intron
23	p2	(AT)4	8	12985	12992	ndhJ-trnF-GAA	IGS
24	p1	(A)10	10	13178	13187	trnF-GAA-trnL-UAA(exon2)	IGS
25	p2	(AT)4	8	13540	13547	trnL-UAA(exon2)-trnL-UAA(exon1)	Intron
26	p2	(AT)4	8	13552	13559	trnL-UAA(exon2)-trnL-UAA(exon1)	Intron
27	p1	(A)11	11	13947	13957	trnL-UAA(exon1)-trnT-UGU	IGS
28	p2	(AT)8	16	14196	14211	trnL-UAA(exon1)-trnT-UGU	IGS
29	p1	(A)10	10	14215	14224	trnL-UAA(exon1)-trnT-UGU	IGS
30	p2	(TA)4	8	14606	14613	trnL-UAA(exon1)-trnT-UGU	IGS
31	p2	(AT)8	16	14786	14801	trnL-UAA(exon1)-trnT-UGU	IGS
32	p1	(T)9	9	15044	15052	trnT-UGU-rps4	IGS
33	p1	(A)8	8	16236	16243	trnS-GGA-ycf3(exon1)	IGS
34	p1	(T)11	11	16521	16531	ycf3(exon1)-ycf3(exon2)	Intron
35	p1	(A)8	8	16808	16815	ycf3(exon1)-ycf3(exon2)	Intron
36	p1	(A)8	8	17534	17541	ycf3(exon2)-ycf3(exon3)	Intron
37	p2	(AT)4	8	17559	17566	ycf3(exon2)-ycf3(exon3)	Intron
38	p1	(A)8	8	18097	18104	ycf3(exon2)-ycf3(exon3)	Intron
39	p2	(TA)4	8	18453	18460	ycf3(exon3)-psaA	IGS
40	p1	(A)8	8	23689	23696	rps14	Gene
41	p2	(GA)5	10	23705	23714	rps14	Gene
42	p1	(T)11	11	24561	24571	trnG-GCC-psbZ	IGS
43	p2	(TA)7	14	24600	24613	trnG-GCC-psbZ	IGS
44	p1	(T)10	10	25228	25237	psbZ-trnS-UGA	IGS
45	p2	(AT)4	8	25270	25277	psbZ-trnS-UGA	IGS
46	p2	(CT)4	8	25460	25467	trnS-UGA	Gene
47	p1	(T)9	9	25487	25495	trnS-UGA-psbC	IGS
48	p1	(A)8	8	28598	28605	psbD-trnT-GGU	IGS
49	p1	(A)9	9	28819	28827	psbD-trnT-GGU	IGS
50	p2	(AT)4	8	28874	28881	psbD-trnT-GGU	IGS
51	p2	(AT)5	10	28888	28897	psbD-trnT-GGU	IGS
52	p2	(TA)4	8	28910	28917	psbD-trnT-GGU	IGS
53	p2	(AT)5	10	28921	28930	psbD-trnT-GGU	IGS
54	p2	(TA)5	10	29312	29321	trnT-GGU-trnE-UUC	IGS
55	p2	(TA)5	10	29341	29350	trnT-GGU-trnE-UUC	IGS
56	p1	(A)12	12	30098	30109	trnY-GUA-trnD-GUC	IGS
57	p1	(T)11	11	30115	30125	trnY-GUA-trnD-GUC	IGS
58	p2	(AT)5	10	30208	30217	trnY-GUA-trnD-GUC	IGS
59	p1	(A)15	15	30969	30983	psbM-petN	IGS
60	p2	(AT)4	8	31248	31255	psbM-petN	IGS
61	p3	(ATA)4	12	31926	31937	petN-trnC-GCA	IGS
62	p1	(A)10	10	32054	32063	petN-trnC-GCA	IGS
63	p1	(T)8	8	32232	32239	petN-trnC-GCA	IGS
64	p4	(AAAT)3	12	32625	32636	petN-trnC-GCA	IGS
65	p1	(A)9	9	32882	32890	trnC-GCA-rpoB	IGS
66	p1	(A)9	9	33574	33582	trnC-GCA-rpoB	IGS
67	p2	(TA)4	8	34271	34278	rpoB	Gene
68	p1	(A)9	9	34670	34678	rpoB	Gene
69	p1	(A)8	8	34775	34782	rpoB	Gene
70	p2	(AT)5	10	36446	36455	rpoB	Gene
71	p1	(A)8	8	37346	37353	rpoC1(exon1)	Gene
72	p1	(T)9	9	37945	37953	rpoC1(exon1)-rpoC1(exon2)	Intron
73	p1	(A)9	9	39749	39757	rpoC1(exon2)	Gene
74	p1	(T)8	8	39763	39770	rpoC1(exon2)	Gene
75	p2	(TA)4	8	39973	39980	rpoC1(exon2)	Gene
76	p2	(AT)5	10	41011	41020	rpoC2	Gene
77	p1	(T)9	9	42243	42251	rpoC2	Gene
78	p1	(A)13	13	42384	42396	rpoC2	Gene
79	p1	(A)11	11	42491	42501	rpoC2	Gene
80	p1	(A)10	10	44269	44278	rpoC2	Gene
81	p1	(T)10	10	44568	44577	rpoC2-rps2	IGS
82	p1	(T)10	10	44581	44590	rpoC2-rps2	IGS
83	p1	(A)10	10	44834	44843	rps2	Gene
84	p1	(T)8	8	46381	46388	atpI-atpH	IGS
85	p2	(TA)4	8	46540	46547	atpI-atpH	IGS
86	p2	(AT)4	8	46698	46705	atpI-atpH	IGS
87	p1	(T)9	9	47419	47427	atpH-atpF(exon1)	IGS
88	p1	(C)9	9	47525	47533	atpH-atpF(exon1)	IGS
89	p1	(T)9	9	47534	47542	atpH-atpF(exon1)	IGS
90	p2	(AT)5	10	47708	47717	atpH-atpF(exon1)	IGS
91	p2	(AT)5	10	47755	47764	atpH-atpF(exon1)	IGS
92	p4	(CTTA)3	12	47774	47785	atpH-atpF(exon1)	IGS
93	p1	(A)11	11	47938	47948	atpH-atpF(exon1)	IGS
94	p1	(T)8	8	48124	48131	atpF(exon1)	Gene
95	p1	(A)10	10	48591	48600	atpF(exon1)-atpF(exon2)	Intron
96	p1	(T)9	9	49293	49301	atpF(exon2)-atpA	IGS
97	p2	(TA)4	8	50921	50928	atpA-trnR-UCU	IGS
98	p2	(TA)5	10	51431	51440	trnG-UCC(exon2)-trnG-UCC(exon1)	Intron
99	p1	(A)8	8	51673	51680	trnG-UCC(exon2)-trnG-UCC(exon1)	Intron
100	p1	(T)8	8	52442	52449	trnG-UCC(exon1)-trnS-GCU	IGS
101	p1	(T)8	8	52641	52648	trnS-GCU-psbI	IGS
102	p1	(T)8	8	52663	52670	trnS-GCU-psbI	IGS
103	p1	(A)9	9	52911	52919	psbI-psbK	IGS
104	p1	(T)11	11	53453	53463	psbK-trnQ-UUG	IGS
105	p2	(TA)4	8	53498	53505	psbK-trnQ-UUG	IGS
106	p1	(A)8	8	53587	53594	psbK-trnQ-UUG	IGS
107	p2	(AT)4	8	53606	53613	psbK-trnQ-UUG	IGS
108	p1	(A)8	8	53782	53789	psbK-trnQ-UUG	IGS
109	p1	(A)12	12	54636	54647	trnQ-UUG-accD	IGS
110	p1	(A)9	9	54975	54983	trnQ-UUG-accD	IGS
111	p4	(ATAG)3	12	55024	55035	trnQ-UUG-accD	IGS
112	p3	(AAT)4	12	55440	55451	accD	Gene
113	p1	(T)9	9	56542	56550	accD-psaI	IGS
114	p1	(T)8	8	56638	56645	accD-psaI	IGS
115	p3	(ATT)5	15	56687	56701	accD-psaI	IGS
116	p4	(AATA)4	16	56725	56740	accD-psaI	IGS
117	p2	(AT)5	10	56787	56796	accD-psaI	IGS
118	p2	(AT)4	8	56836	56843	accD-psaI	IGS
119	p2	(TA)4	8	56844	56851	accD-psaI	IGS
120	p3	(ATA)4	12	56972	56983	accD-psaI	IGS
121	p1	(T)8	8	57183	57190	psaI-ycf4	IGS
122	p1	(A)12	12	57274	57285	psaI-ycf4	IGS
123	p2	(AT)5	10	57344	57353	psaI-ycf4	IGS
124	p1	(A)8	8	57837	57844	ycf4	Gene
125	p1	(A)10	10	58108	58117	ycf4	Gene
	p1	(A)10	10	58108	58117	ycf4-cemA	IGS
126	p2	(AT)4	8	58160	58167	ycf4-cemA	IGS
127	p2	(TA)4	8	58688	58695	cemA	Gene
128	p1	(T)10	10	58994	59003	cemA-petA	IGS
129	p2	(AT)4	8	59236	59243	petA	Gene
130	p1	(A)9	9	59595	59603	petA	Gene
131	p2	(TA)4	8	60277	60284	petA-psbJ	IGS
132	p1	(T)10	10	60314	60323	petA-psbJ	IGS
133	p1	(A)8	8	60363	60370	petA-psbJ	IGS
134	p1	(A)9	9	60569	60577	petA-psbJ	IGS
135	p2	(AT)4	8	60691	60698	petA-psbJ	IGS
136	p1	(A)8	8	61303	61310	psbF	Gene
137	p1	(A)10	10	62518	62527	psbE-petL	IGS
138	p1	(A)9	9	62744	62752	psbE-petL	IGS
139	p1	(T)14	14	63423	63436	trnW-CCA-trnP-UGG	IGS
140	p1	(T)8	8	63446	63453	trnW-CCA-trnP-UGG	IGS
141	p1	(T)10	10	63752	63761	trnP-UGG-psaJ	IGS
142	p2	(AT)6	12	63930	63941	trnP-UGG-psaJ	IGS
143	p3	(TAT)4	12	64099	64110	trnP-UGG-psaJ	IGS
144	p1	(A)9	9	64121	64129	trnP-UGG-psaJ	IGS
145	p5	(AATAA)3	15	64197	64211	trnP-UGG-psaJ	IGS
146	p2	(TA)4	4	65240	65247	rpl33-rps18	IGS
147	p2	(AT)4	4	65268	65275	rpl33-rps18	IGS
148	p1	(A)11	11	65624	65634	rps18	Gene
149	p1	(A)15	15	65680	65694	rps18	Gene
150	p1	(T)14	14	65836	65849	rps18-rpl20	IGS
151	p2	(AT)6	12	67105	67116	rps12(exon1)-clpP(exon2)	IGS
152	p1	(A)11	11	68001	68011	clpP(exon2)-clpP(exon1)	Intron
153	p1	(T)9	9	68080	68088	clpP(exon2)-clpP(exon1)	Intron
154	p1	(T)8	8	71381	71388	psbH-petB(exon1)	IGS
155	p1	(A)8	8	71668	71675	petB(exon1)-petB(exon2)	Intron
156	p1	(A)9	9	71991	71999	petB(exon1)-petB(exon2)	Intron
157	p2	(TA)4	8	73952	73959	petD(exon2)	Gene
158	p2	(TC)4	8	76790	76797	rpl36-rps8	IGS
159	p3	(ATA)5	15	77358	77372	rps8-rpl14	IGS
160	p2	(TA)4	8	77376	77383	rps8-rpl14	IGS
161	p2	(AT)4	8	77419	77426	rps8-rpl14	IGS
162	p1	(A)9	9	77443	77451	rps8-rpl14	IGS
163	p2	(AT)5	10	77550	77559	rps8-rpl14	IGS
164	p1	(T)9	9	77568	77576	rps8-rpl14	IGS
165	p1	(T)9	9	78052	78060	rpl14-rpl16(exon2)	IGS
166	p1	(A)8	8	78085	78092	rpl14-rpl16(exon2)	IGS
167	p1	(A)13	13	78105	78117	rpl14-rpl16(exon2)	IGS
168	p1	(T)8	8	78135	78142	rpl14-rpl16(exon2)	IGS
169	p2	(AT)4	8	78734	78741	rpl16(exon2)-rpl16(exon1)	Intron
170	p1	(T)8	8	78779	78786	rpl16(exon2)-rpl16(exon1)	Intron
171	p1	(A)8	8	78820	78827	rpl16(exon2)-rpl16(exon1)	Intron
172	p1	(T)13	13	78961	78973	rpl16(exon2)-rpl16(exon1)	Intron
173	p1	(A)10	10	78982	78991	rpl16(exon2)-rpl16(exon1)	Intron
174	p4	(TTTC)4	12	79297	79312	rpl16(exon2)-rpl16(exon1)	Intron
175	p1	(T)8	8	80075	80082	rps3	Gene
176	p1	(T)8	8	80753	80760	rps19	Gene
177	p1	(T)9	9	80785	80793	rps19	Gene
178	p1	(T)10	10	80910	80919	rps19-rpl2(exon2)	IGS
179	p2	(TA)4	8	81564	81571	rpl2(exon2)-rpl2(exon1)	Intron
180	p2	(AT)5	10	82889	82898	rpl23-trnI-CAU	IGS
181	p2	(AT)4	8	83073	83080	rpl23-trnI-CAU	IGS
182	p2	(TA)5	10	83086	83095	rpl23-trnI-CAU	IGS
183	p3	(AAT)4	12	83172	83183	rpl23-trnI-CAU	IGS
184	p1	(A)11	11	83239	83249	rpl23-trnI-CAU	IGS
185	p3	(TAA)5	15	83255	83269	rpl23-trnI-CAU	IGS
186	p2	(GA)4	8	83521	83528	ycf2	Gene
187	p1	(T)8	8	85319	85326	ycf2	Gene
188	p1	(A)9	9	85616	85624	ycf2	Gene
189	p2	(GA)4	8	85637	85644	ycf2	Gene
190	p2	(AG)4	8	90803	90810	ndhB(exon2)	Gene
191	p1	(T)9	9	93362	93370	rps7	Gene
192	p1	(T)8	8	93913	93920	rps12(exon2)-trnV-GAC	IGS
193	p2	(AT)4	8	94282	94289	rps12(exon2)-trnV-GAC	IGS
194	p1	(T)9	9	97866	97874	trnI-GAU(exon1)-trnI-GAU(exon2)	Intron
195	p4	(AGGT)3	12	100848	100859	rrn23S	Gene
196	p2	(CT)4	8	100886	100893	rrn23S	Gene
197	p2	(GA)4	8	101206	101213	rrn23S	Gene
198	p1	(T)8	8	102371	102378	rrn4.5S-rrn5S	IGS
199	p2	(AG)4	8	102693	102700	rrn5S-trnR-ACG	IGS
200	p1	(T)8	8	104112	104119	ycf1	Gene
201	p1	(T)9	9	104840	104848	ycf1	Gene
202	p1	(A)9	9	104928	104936	ycf1	Gene
203	p1	(T)10	10	105349	105358	ycf1	Gene
204	p1	(A)10	10	105469	105478	ycf1	Gene
205	p1	(A)12	12	106362	106373	ycf1	Gene
206	p1	(A)10	10	106383	106392	ycf1	Gene
207	p1	(A)10	10	106398	106407	ycf1	Gene
208	p1	(A)8	8	106498	106505	ycf1	Gene
209	p1	(A)8	8	106520	106527	ycf1	Gene
210	p4	(CAAA)3	12	107726	107737	ycf1	Gene
211	p1	(A)8	8	108062	108069	ycf1	Gene
212	p2	(AT)4	8	109117	109124	ycf1-rps15	IGS
213	p1	(T)10	10	109201	109210	ycf1-rps15	IGS
214	p1	(A)15	15	109310	109324	ycf1-rps15	IGS
215	p1	(T)10	10	109806	109815	rps15-ndhH	IGS
216	p2	(GA)4	8	110735	110742	ndhH	Gene
217	p1	(A)12	12	112291	112302	ndhA(exon1)-ndhA(exon2)	Intron
218	p1	(A)8	8	113363	113370	ndhA(exon2)	Gene
	p1	(A)8	8	113363	113370	ndhA(exon2)-ndhI	IGS
219	p1	(T)8	8	114316	114323	ndhI-ndhG	IGS
220	p1	(T)10	10	114908	114917	ndhG-ndhE	IGS
221	p4	(ATCA)3	12	115309	115320	ndhE	Gene
222	p1	(A)8	8	116921	116928	ndhD	Gene
223	p1	(T)8	8	117217	117224	ndhD	Gene
224	p4	(TATT)3	12	117308	117319	ndhD	Gene
225	p1	(A)8	8	117610	117617	ndhD-ccsA	IGS
226	p2	(TA)4	8	117726	117733	ndhD-ccsA	IGS
227	p2	(AT)5	10	118744	118753	ccsA	Gene
	p2	(AT)5	10	118744	118753	ccsA-trnL-UAG	IGS
228	p1	(A)8	8	119159	119166	trnL-UAG-rpl32	IGS
229	p1	(T)8	8	119209	119216	trnL-UAG-rpl32	IGS
230	p2	(AT)5	10	119530	119539	trnL-UAG-rpl32	IGS
231	p3	(TTA)4	12	119598	119609	trnL-UAG-rpl32	IGS
232	p3	(ATA)4	12	119612	119623	trnL-UAG-rpl32	IGS
233	p1	(A)8	8	119689	119696	rpl32	Gene
234	p1	(T)8	8	119763	119770	rpl32	Gene
235	p1	(T)11	11	119788	119798	rpl32	Gene
236	p2	(AT)4	8	120010	120017	rpl32-ndhF	IGS
237	p2	(TA)7	14	120255	120268	rpl32-ndhF	IGS
238	p2	(AT)5	10	120376	120385	rpl32-ndhF	IGS
239	p1	(A)8	8	120467	120474	rpl32-ndhF	IGS
240	p1	(T)12	12	120590	120601	rpl32-ndhF	IGS
241	p1	(T)8	8	121271	121278	ndhF	Gene
242	p1	(T)8	8	122791	122798	ndhF	Gene
A. polycladus
No	SSR type	SSR	size	start	end	loc	loc_type
1	p1	(A)8	8	191	198	trnH-GUG-psbA	IGS
2	p1	(T)9	9	209	217	trnH-GUG-psbA	IGS
3	p1	(T)9	9	1627	1635	psbA-trnK-UUU(exon2)	IGS
4	p1	(A)8	8	1663	1670	psbA-trnK-UUU(exon2)	IGS
5	p4	(ATAG)3	12	1701	1712	psbA-trnK-UUU(exon2)	IGS
6	p1	(T)11	11	2283	2293	matK	Gene
7	p1	(A)8	8	2827	2834	matK	Gene
8	p1	(T)9	9	3944	3952	matK-trnK-UUU(exon1)	Intron
9	p1	(A)9	9	4344	4352	trnK-UUU(exon1)-rbcL	IGS
10	p2	(AT)6	12	4449	4460	trnK-UUU(exon1)-rbcL	IGS
11	p4	(ATAA)3	122	4477	4488	trnK-UUU(exon1)-rbcL	IGS
12	p1	(T)8	8	4899	4906	trnK-UUU(exon1)-rbcL	IGS
13	p2	(AT)4	8	5040	5047	trnK-UUU(exon1)-rbcL	IGS
14	p2	(TC)4	8	6092	6099	rbcL	Gene
15	p2	(TA)6	12	6824	6835	rbcL-atpB	IGS
16	p1	(A)9	9	6963	6971	rbcL-atpB	IGS
17	p1	(A)10	10	7010	7019	rbcL-atpB	IGS
18	p2	(AT)4	8	7270	7277	rbcL-atpB	IGS
19	p1	(A)10	10	7363	7372	rbcL-atpB	IGS
20	p2	(AT)5	10	9523	9532	trnM-CAU-trnV-UAC(exon1)	IGS
21	p4	(TTTA)3	12	9967	9978	trnV-UAC(exon1)-trnV-UAC(exon2)	Intron
22	p1	(A)9	9	10206	10214	trnV-UAC(exon1)-trnV-UAC(exon2)	Intron
23	p2	(AT)4	8	12974	12981	ndhJ-trnF-GAA	IGS
24	p1	(A)10	10	13167	13176	trnF-GAA-trnL-UAA(exon2)	IGS
25	p2	(AT)4	8	13529	13536	trnL-UAA(exon2)-trnL-UAA(exon1)	Intron
26	p2	(AT)4	8	13541	13548	trnL-UAA(exon2)-trnL-UAA(exon1)	Intron
27	p1	(A)11	11	13936	13946	trnL-UAA(exon1)-trnT-UGU	IGS
28	p2	(AT)8	16	14190	14205	trnL-UAA(exon1)-trnT-UGU	IGS
29	p1	(A)10	10	14209	14218	trnL-UAA(exon1)-trnT-UGU	IGS
30	p2	(TA)4	8	14600	14607	trnL-UAA(exon1)-trnT-UGU	IGS
31	p2	(AT)7	14	14780	14793	trnL-UAA(exon1)-trnT-UGU	IGS
32	p1	(T)9	9	15036	15044	trnT-UGU-rps4	IGS
33	p1	(A)8	8	16228	16235	trnS-GGA-ycf3(exon1)	IGS
34	p1	(T)12	12	16513	16524	ycf3(exon1)-ycf3(exon2)	Intron
35	p1	(A)8	8	16801	16808	ycf3(exon1)-ycf3(exon2)	Intron
36	p1	(A)8	8	17527	17534	ycf3(exon2)-ycf3(exon3)	Intron
37	p2	(AT)4	8	17552	17559	ycf3(exon2)-ycf3(exon3)	Intron
38	p1	(A)8	8	18090	18097	ycf3(exon2)-ycf3(exon3)	Intron
39	p2	(TA)4	8	18446	18453	ycf3(exon3)-psaA	IGS
40	p1	(A)8	8	23682	23689	rps14	Gene
41	p2	(GA)5	10	23698	23707	rps14	Gene
42	p1	(T)10	10	24554	24563	trnG-GCC-psbZ	IGS
43	p2	(TA)7	14	24592	24605	trnG-GCC-psbZ	IGS
44	p1	(T)10	10	25220	25229	psbZ-trnS-UGA	IGS
45	p2	(AT)4	8	25262	25269	psbZ-trnS-UGA	IGS
46	p2	(CT)4	8	25452	25459	trnS-UGA	Gene
47	p1	(T)9	9	25479	25487	trnS-UGA-psbC	IGS
48	p1	(A)8	8	28590	28597	psbD-trnT-GGU	IGS
49	p1	(A)9	9	28811	28819	psbD-trnT-GGU	IGS
50	p2	(AT)4	8	28866	28873	psbD-trnT-GGU	IGS
51	p2	(AT)5	10	28880	28889	psbD-trnT-GGU	IGS
52	p2	(TA)4	8	28902	28909	psbD-trnT-GGU	IGS
53	p2	(AT)5	10	28913	28922	psbD-trnT-GGU	IGS
54	p2	(TA)5	10	29304	29313	trnT-GGU-trnE-UUC	IGS
55	p2	(TA)8	16	29333	29348	trnT-GGU-trnE-UUC	IGS
56	p1	(A)12	12	30096	30107	trnY-GUA-trnD-GUC	IGS
57	p1	(T)11	11	30113	30123	trnY-GUA-trnD-GUC	IGS
58	p2	(AT)5	10	30206	30215	trnY-GUA-trnD-GUC	IGS
59	p1	(A)15	15	30967	30981	psbM-petN	IGS
60	p2	(AT)4	8	31246	31253	psbM-petN	IGS
61	p3	(ATA)4	12	31924	31935	petN-trnC-GCA	IGS
62	p1	(A)9	9	32052	32060	petN-trnC-GCA	IGS
63	p1	(T)8	8	32229	32236	petN-trnC-GCA	IGS
64	p4	(AAAT)3	12	32622	32633	petN-trnC-GCA	IGS
65	p1	(A)9	9	32879	32887	trnC-GCA-rpoB	IGS
66	p1	(A)9	9	33571	33579	trnC-GCA-rpoB	IGS
67	p2	(TA)4	8	34268	34275	rpoB	Gene
68	p1	(A)9	9	34667	34675	rpoB	Gene
69	p1	(A)8	8	34772	34779	rpoB	Gene
70	p2	(AT)5	10	36443	36452	rpoB	Gene
71	p1	(A)8	8	37343	37350	rpoC1(exon1)	Gene
72	p1	(T)9	9	37942	37950	rpoC1(exon1)-rpoC1(exon2)	Intron
73	p1	(A)9	9	39746	39754	rpoC1(exon2)	Gene
74	p1	(T)8	8	39760	39767	rpoC1(exon2)	Gene
75	p2	(TA)4	8	39970	39977	rpoC1(exon2)	Gene
76	p2	(AT)5	10	41008	41017	rpoC2	Gene
77	p1	(T)9	9	42240	42248	rpoC2	Gene
78	p1	(A)13	13	42381	42393	rpoC2	Gene
79	p1	(A)11	11	42488	42498	rpoC2	Gene
80	p1	(A)10	10	44266	44275	rpoC2	Gene
81	p1	(T)11	11	44565	44575	rpoC2-rps2	IGS
82	p1	(T)10	10	44579	44588	rpoC2-rps2	IGS
83	p1	(A)10	10	44832	44841	rps2	Gene
84	p1	(T)8	8	46379	46386	atpI-atpH	IGS
85	p2	(TA)4	8	46538	46545	atpI-atpH	IGS
86	p2	(AT)4	8	46696	46703	atpI-atpH	IGS
87	p1	(T)8	8	47418	47425	atpH-atpF(exon1)	IGS
88	p1	(C)9	9	47523	47531	atpH-atpF(exon1)	IGS
89	p1	(T)8	8	47532	47539	atpH-atpF(exon1)	IGS
90	p1	(T)8	8	47559	47566	atpH-atpF(exon1)	IGS
91	p2	(AT)5	10	47705	47714	atpH-atpF(exon1)	IGS
92	p2	(AT)5	10	47752	47761	atpH-atpF(exon1)	IGS
93	p4	(CTTA)3	12	47771	47782	atpH-atpF(exon1)	IGS
94	p1	(A)11	11	47935	47945	atpH-atpF(exon1)	IGS
95	p1	(T)8	8	48121	48128	atpF(exon1)	Gene
96	p1	(A)10	10	48588	48597	atpF(exon1)-atpF(exon2)	Intron
97	p1	(T)9	9	49290	49298	atpF(exon2)-atpA	IGS
98	p2	(TA)4	8	50918	50925	atpA-trnR-UCU	IGS
99	p2	(TA)5	10	51428	51437	trnG-UCC(exon2)-trnG-UCC(exon1)	Intron
100	p1	(A)8	8	51665	51672	trnG-UCC(exon2)-trnG-UCC(exon1)	Intron
101	p1	(T)8	8	52434	52441	trnG-UCC(exon1)-trnS-GCU	IGS
102	p1	(T)12	12	52633	52644	trnS-GCU-psbI	IGS
103	p1	(T)8	8	52659	52666	trnS-GCU-psbI	IGS
104	p1	(A)9	9	52907	52915	psbI-psbK	IGS
105	p1	(T)12	12	53449	53460	psbK-trnQ-UUG	IGS
106	p2	(TA)4	8	53495	53502	psbK-trnQ-UUG	IGS
107	p1	(A)8	8	53584	53591	psbK-trnQ-UUG	IGS
108	p2	(AT)4	8	53603	53610	psbK-trnQ-UUG	IGS
109	p1	(A)8	8	53779	53786	psbK-trnQ-UUG	IGS
110	p1	(A)12	12	54627	54638	trnQ-UUG-accD	IGS
111	p1	(A)9	9	54966	54974	trnQ-UUG-accD	IGS
112	p4	(ATAG)3	12	55015	55026	trnQ-UUG-accD	IGS
113	p3	(AAT)4	12	55431	55442	accD	Gene
114	p1	(T)9	9	56533	56541	accD-psaI	IGS
115	p1	(T)9	9	56629	56637	accD-psaI	IGS
116	p3	(ATT)5	15	56679	56693	accD-psaI	IGS
117	p4	(AATA)4	12	56717	56732	accD-psaI	IGS
118	p2	(AT)5	10	56779	56788	accD-psaI	IGS
119	p2	(AT)4	8	56828	56835	accD-psaI	IGS
120	p2	(TA)4	8	56836	56843	accD-psaI	IGS
121	p3	(ATA)4	12	56964	56975	accD-psaI	IGS
122	p1	(T)8	8	57175	57182	psaI-ycf4	IGS
123	p1	(A)12	12	57266	57277	psaI-ycf4	IGS
124	p2	(AT)5	10	57336	57345	psaI-ycf4	IGS
125	p1	(A)8	8	57829	57836	ycf4	Gene
126	p1	(A)10	10	58100	58109	ycf4	Gene
	p1	(A)10	10	58100	58109	ycf4-cemA	IGS
127	p2	(AT)4	8	58152	58159	ycf4-cemA	IGS
128	p2	(TA)4	8	58680	58687	cemA	Gene
129	p1	(T)10	10	58986	58995	cemA-petA	IGS
130	p2	(AT)4	8	59228	59235	petA	Gene
131	p1	(A)9	9	59587	59595	petA	Gene
132	p2	(TA)4	8	60269	60276	petA-psbJ	IGS
133	p1	(T)10	10	60306	60315	petA-psbJ	IGS
134	p1	(A)8	8	60355	60362	petA-psbJ	IGS
135	p1	(A)9	9	60561	60569	petA-psbJ	IGS
136	p2	(AT)4	8	60683	60690	petA-psbJ	IGS
137	p1	(A)8	8	61295	61302	psbF	Gene
138	p1	(A)10	10	62510	62519	psbE-petL	IGS
139	p1	(A)9	9	62736	62744	psbE-petL	IGS
140	p1	(T)15	15	63415	63429	trnW-CCA-trnP-UGG	IGS
141	p1	(T)8	8	63439	63446	trnW-CCA-trnP-UGG	IGS
142	p1	(T)11	11	63744	63754	trnP-UGG-psaJ	IGS
143	p2	(AT)6	12	63923	63934	trnP-UGG-psaJ	IGS
144	p3	(TAT)4	12	64092	64103	trnP-UGG-psaJ	IGS
145	p1	(A)9	9	64114	64122	trnP-UGG-psaJ	IGS
146	p5	(AATAA)3	15	64190	64204	trnP-UGG-psaJ	IGS
147	p2	(TA)4	8	65233	65240	rpl33-rps18	IGS
148	p2	(AT)4	8	65261	65268	rpl33-rps18	IGS
149	p1	(A)11	11	65617	65627	rps18	Gene
150	p1	(A)15	15	65673	65687	rps18	Gene
151	p1	(T)14	14	65829	65842	rps18-rpl20	IGS
152	p2	(AT)6	12	67098	67109	rps12(exon1)-clpP(exon2)	IGS
153	p1	(A)11	11	67994	68004	clpP(exon2)-clpP(exon1)	Intron
154	p1	(T)9	9	68073	68081	clpP(exon2)-clpP(exon1)	Intron
155	p1	(T)8	8	71374	71381	psbH-petB(exon1)	IGS
156	p1	(A)8	8	71661	71668	petB(exon1)-petB(exon2)	Intron
157	p1	(A)9	9	71984	71992	petB(exon1)-petB(exon2)	Intron
158	p2	(TA)4	8	73945	73952	petD(exon2)	Gene
159	p2	(TC)4	8	76777	76784	rpl36-rps8	IGS
160	p3	(ATA)5	15	77345	77359	rps8-rpl14	IGS
161	p2	(TA)4	8	77363	77370	rps8-rpl14	IGS
162	p2	(AT)4	8	77406	77413	rps8-rpl14	IGS
163	p1	(A)9	9	77430	77438	rps8-rpl14	IGS
164	p2	(AT)5	10	77537	77546	rps8-rpl14	IGS
165	p1	(T)9	9	77555	77563	rps8-rpl14	IGS
166	p1	(T)9	9	78039	78047	rpl14-rpl16(exon2)	IGS
167	p1	(A)8	8	78072	78079	rpl14-rpl16(exon2)	IGS
168	p1	(A)13	13	78092	78104	rpl14-rpl16(exon2)	IGS
169	p1	(T)8	8	78122	78129	rpl14-rpl16(exon2)	IGS
170	p2	(AT)4	8	78721	78728	rpl16(exon2)-rpl16(exon1)	Intron
171	p1	(T)8	8	78766	78773	rpl16(exon2)-rpl16(exon1)	Intron
172	p1	(A)8	8	78807	78814	rpl16(exon2)-rpl16(exon1)	Intron
173	p1	(T)13	13	78948	78960	rpl16(exon2)-rpl16(exon1)	Intron
174	p1	(A)10	10	78969	78978	rpl16(exon2)-rpl16(exon1)	Intron
175	p4	(TTTC)4	12	79284	79299	rpl16(exon2)-rpl16(exon1)	Intron
176	p1	(T)8	8	80062	80069	rps3	Gene
177	p1	(T)8	8	80740	80747	rps19	Gene
178	p1	(T)9	9	80772	80780	rps19	Gene
179	p1	(T)10	10	80897	80906	rps19-rpl2(exon2)	IGS
180	p2	(TA)4	8	81551	81558	rpl2(exon2)-rpl2(exon1)	Intron
181	p2	(AT)5	10	82876	82885	rpl23-trnI-CAU	IGS
182	p2	(AT)4	8	83060	83067	rpl23-trnI-CAU	IGS
183	p2	(TA)5	10	83073	83082	rpl23-trnI-CAU	IGS
184	p3	(AAT)4	12	83159	83170	rpl23-trnI-CAU	IGS
185	p1	(A)11	11	83226	83236	rpl23-trnI-CAU	IGS
186	p3	(TAA)5	15	83242	83256	rpl23-trnI-CAU	IGS
187	p2	(GA)4	8	83508	83515	ycf2	Gene
188	p1	(T)8	8	85306	85313	ycf2	Gene
189	p1	(A)9	9	85603	85611	ycf2	Gene
190	p2	(GA)4	8	85624	85631	ycf2	Gene
191	p2	(AG)4	8	90790	90797	ndhB(exon2)	Gene
192	p1	(T)9	9	93349	93357	rps7	Gene
193	p1	(T)8	8	93900	93907	rps12(exon2)-trnV-GAC	IGS
194	p2	(AT)4	8	94269	94276	rps12(exon2)-trnV-GAC	IGS
195	p1	(T)9	9	97853	97861	trnI-GAU(exon1)-trnI-GAU(exon2)	Intron
196	p4	(AGGT)3	12	100835	100846	rrn23S	Gene
197	p2	(CT)4	8	100873	100880	rrn23S	Gene
198	p2	(GA)4	8	101193	101200	rrn23S	Gene
199	p1	(T)8	8	102358	102365	rrn4.5S-rrn5S	IGS
200	p2	(AG)4	8	102680	102687	rrn5S-trnR-ACG	IGS
201	p1	(T)8	8	104099	104106	ycf1	Gene
202	p1	(T)9	9	104827	104835	ycf1	Gene
203	p1	(A)9	9	104915	104923	ycf1	Gene
204	p1	(T)10	10	105336	105345	ycf1	Gene
205	p1	(A)9	9	105446	105454	ycf1	Gene
206	p1	(A)10	10	105456	105465	ycf1	Gene
207	p1	(A)12	12	106349	106360	ycf1	Gene
208	p1	(A)10	10	106370	106379	ycf1	Gene
209	p1	(A)10	10	106385	106394	ycf1	Gene
210	p1	(A)8	8	106485	106492	ycf1	Gene
211	p1	(A)8	8	106507	106514	ycf1	Gene
212	p4	(CAAA)3	12	107713	107724	ycf1	Gene
213	p1	(A)8	8	108049	108056	ycf1	Gene
214	p2	(AT)4	8	109104	109111	ycf1-rps15	IGS
215	p1	(T)10	10	109188	109197	ycf1-rps15	IGS
216	p1	(A)15	15	109297	109311	ycf1-rps15	IGS
217	p1	(T)10	10	109793	109802	rps15-ndhH	IGS
218	p2	(GA)4	8	110722	110729	ndhH	Gene
219	p1	(A)13	13	112278	112290	ndhA(exon1)-ndhA(exon2)	Intron
220	p1	(A)8	8	113351	113358	ndhA(exon2)	Gene
	p1	(A)8	8	113351	113358	ndhA(exon2)-ndhI	IGS
221	p1	(T)8	8	114304	114311	ndhI-ndhG	IGS
222	p1	(T)10	10	114896	114905	ndhG-ndhE	IGS
223	p4	(ATCA)3	12	115297	115308	ndhE	Gene
224	p1	(A)8	8	116909	116916	ndhD	Gene
225	p1	(T)8	8	117205	117212	ndhD	Gene
226	p4	(TATT)3	12	117296	117307	ndhD	Gene
227	p1	(A)8	8	117598	117605	ndhD-ccsA	IGS
228	p2	(TA)4	8	117714	117721	ndhD-ccsA	IGS
229	p2	(AT)5	10	118732	118741	ccsA	Gene
	p2	(AT)5	10	118732	118741	ccsA-trnL-UAG	IGS
230	p1	(A)8	8	119147	119154	trnL-UAG-rpl32	IGS
231	p1	(T)8	8	119197	119204	trnL-UAG-rpl32	IGS
232	p2	(AT)5	10	119518	119527	trnL-UAG-rpl32	IGS
233	p3	(TTA)4	12	119586	119597	trnL-UAG-rpl32	IGS
234	p3	(ATA)4	12	119600	119611	trnL-UAG-rpl32	IGS
235	p1	(A)8	8	119677	119684	rpl32	Gene
236	p1	(T)8	8	119751	119758	rpl32	Gene
237	p1	(T)11	11	119776	119786	rpl32	Gene
238	p2	(AT)4	8	119998	120005	rpl32-ndhF	IGS
239	p2	(TA)7	14	120243	120256	rpl32-ndhF	IGS
240	p2	(AT)5	10	120364	120373	rpl32-ndhF	IGS
241	p1	(A)8	8	120455	120462	rpl32-ndhF	IGS
242	p1	(T)12	12	120578	120589	rpl32-ndhF	IGS
243	p1	(T)8	8	121259	121266	ndhF	Gene
244	p1	(T)8	8	122779	122786	ndhF	Gene
A. tenuis
No	SSR type	SSR	size	start	end	loc	loc_type
1	p1	(A)8	8	191	198	trnH-GUG-psbA	IGS
2	p1	(T)9	9	209	217	trnH-GUG-psbA	IGS
3	p1	(T)9	9	1627	1635	psbA-trnK-UUU(exon2)	IGS
4	p6	(ATTTAA)3	18	1641	1658	psbA-trnK-UUU(exon2)	IGS
5	p1	(A)8	8	1669	1676	psbA-trnK-UUU(exon2)	IGS
6	p4	(ATAG)3	12	1707	1718	psbA-trnK-UUU(exon2)	IGS
7	p1	(T)11	11	2289	2299	matK	Gene
8	p1	(A)8	8	2833	2840	matK	Gene
9	p1	(T)9	9	3950	3958	matK-trnK-UUU(exon1)	Intron
10	p1	(A)9	9	4350	4358	trnK-UUU(exon1)-rbcL	IGS
11	p2	(AT)6	12	4455	4466	trnK-UUU(exon1)-rbcL	IGS
12	p2	(AT)6	12	4473	4484	trnK-UUU(exon1)-rbcL	IGS
13	p4	(ATAA)3	12	4507	4518	trnK-UUU(exon1)-rbcL	IGS
14	p1	(T)8	8	4929	4936	trnK-UUU(exon1)-rbcL	IGS
15	p2	(AT)5	10	5053	5062	trnK-UUU(exon1)-rbcL	IGS
16	p2	(TC)4	8	6107	6114	rbcL	Gene
17	p2	(TA)6	12	6839	6850	rbcL-atpB	IGS
18	p1	(A)9	9	6978	6986	rbcL-atpB	IGS
19	p1	(A)8	8	7026	7033	rbcL-atpB	IGS
20	p2	(AT)4	8	7284	7291	rbcL-atpB	IGS
21	p1	(A)12	12	7365	7376	rbcL-atpB	IGS
22	p2	(AT)6	12	9527	9538	trnM-CAU-trnC-ACA(exon2)	IGS
23	p4	(TTTA)3	12	9971	9982	trnC-ACA(exon2)-trnC-ACA(exon1)	Intron
24	p1	(A)9	9	10210	10218	trnC-ACA(exon2)-trnC-ACA(exon1)	Intron
25	p1	(A)8	8	12797	12804	ndhJ-trnF-GAA	IGS
26	p2	(AT)4	8	12978	12985	ndhJ-trnF-GAA	IGS
27	p1	(A)12	12	13171	13182	trnF-GAA-trnL-UAA(exon2)	IGS
28	p2	(AT)4	8	13535	13542	trnL-UAA(exon2)-trnL-UAA(exon1)	Intron
29	p2	(AT)4	8	13547	13554	trnL-UAA(exon2)-trnL-UAA(exon1)	Intron
30	p1	(T)8	8	13862	13869	trnL-UAA(exon1)-trnT-UGU	IGS
31	p1	(A)12	12	13909	13920	trnL-UAA(exon1)-trnT-UGU	IGS
32	p2	(AT)5	10	14164	14173	trnL-UAA(exon1)-trnT-UGU	IGS
33	p1	(A)9	9	14182	14190	trnL-UAA(exon1)-trnT-UGU	IGS
34	p2	(TA)4	8	14584	14591	trnL-UAA(exon1)-trnT-UGU	IGS
35	p1	(A)8	8	14667	14674	trnL-UAA(exon1)-trnT-UGU	IGS
36	p2	(AT)4	8	14768	14775	trnL-UAA(exon1)-trnT-UGU	IGS
37	p1	(T)9	9	15046	15054	trnT-UGU-rps4	IGS
38	p1	(A)8	8	16233	16240	trnS-GGA-ycf3(exon1)	IGS
39	p1	(T)12	12	16518	16529	ycf3(exon1)-ycf3(exon2)	Intron
40	p1	(A)8	8	16806	16813	ycf3(exon1)-ycf3(exon2)	Intron
41	p1	(A)8	8	17532	17539	ycf3(exon2)-ycf3(exon3)	Intron
42	p2	(AT)4	8	17557	17564	ycf3(exon2)-ycf3(exon3)	Intron
43	p2	(TA)4	8	18450	18457	ycf3(exon3)-psaA	IGS
44	p4	(TAAT)3	12	18510	18521	ycf3(exon3)-psaA	IGS
45	p1	(A)8	8	23691	23698	rps14	Gene
46	p2	(GA)5	10	23707	23716	rps14	Gene
47	p1	(T)11	11	24562	24572	trnG-GCC-psbZ	IGS
48	p2	(TA)7	14	24601	24614	trnG-GCC-psbZ	IGS
49	p1	(T)10	10	25229	25238	psbZ-trnS-UGA	IGS
50	p2	(AT)4	8	25271	25278	psbZ-trnS-UGA	IGS
51	p2	(CT)4	8	25461	25468	trnS-UGA	Gene
52	p1	(T)8	8	25488	25495	trnS-UGA-psbC	IGS
53	p4	(TTTA)3	12	25493	25504	trnS-UGA-psbC	IGS
54	p1	(A)8	8	28598	28605	psbD-trnT-GGU	IGS
55	p1	(A)9	9	28819	28827	psbD-trnT-GGU	IGS
56	p2	(AT)4	8	28874	28881	psbD-trnT-GGU	IGS
57	p2	(AT)5	10	28888	28897	psbD-trnT-GGU	IGS
58	p2	(TA)4	8	28910	28917	psbD-trnT-GGU	IGS
59	p2	(AT)5	10	28921	28930	psbD-trnT-GGU	IGS
60	p2	(TA)4	8	29319	29326	trnT-GGU-trnE-UUC	IGS
61	p2	(TA)5	10	29336	29345	trnT-GGU-trnE-UUC	IGS
62	p1	(A)14	14	30098	30111	trnY-GUA-trnD-GUC	IGS
63	p1	(T)11	11	30117	30127	trnY-GUA-trnD-GUC	IGS
64	p2	(AT)5	10	30210	30219	trnY-GUA-trnD-GUC	IGS
65	p1	(A)8	8	30970	30977	psbM-petN	IGS
66	p2	(AT)4	8	31242	31249	psbM-petN	IGS
67	p3	(ATA)4	12	31908	31919	petN-trnC-GCA	IGS
68	p1	(A)9	9	31942	31950	petN-trnC-GCA	IGS
69	p1	(A)11	11	32036	32046	petN-trnC-GCA	IGS
70	p1	(T)8	8	32210	32217	petN-trnC-GCA	IGS
71	p1	(A)9	9	32370	32378	petN-trnC-GCA	IGS
72	p1	(A)9	9	33547	33555	trnC-GCA-rpoB	IGS
73	p2	(TA)4	8	34244	34251	rpoB	Gene
74	p1	(A)9	9	34643	34651	rpoB	Gene
75	p1	(A)8	8	34748	34755	rpoB	Gene
76	p2	(AT)5	10	36419	36428	rpoB	Gene
77	p1	(A)8	8	37319	37326	rpoC1(exon1)	Gene
78	p4	(ATAA)3	12	37867	37878	rpoC1(exon1)-rpoC1(exon2)	Intron
79	p1	(T)9	9	37922	37930	rpoC1(exon1)-rpoC1(exon2)	Intron
80	p1	(A)9	9	39726	39734	rpoC1(exon2)	Gene
81	p1	(T)8	8	39740	39747	rpoC1(exon2)	Gene
82	p2	(TA)4	8	39950	39957	rpoC1(exon2)	Gene
83	p2	(AT)5	10	40988	40997	rpoC2	Gene
84	p1	(T)9	9	42220	42228	rpoC2	Gene
85	p1	(A)13	13	42361	42373	rpoC2	Gene
86	p1	(A)11	11	42468	42478	rpoC2	Gene
87	p1	(A)10	10	44246	44255	rpoC2	Gene
88	p1	(T)11	11	44545	44555	rpoC2-rps2	IGS
89	p1	(T)8	8	44559	44566	rpoC2-rps2	IGS
90	p1	(A)10	10	44811	44820	rps2	Gene
91	p1	(T)9	9	46353	46361	atpI-atpH	IGS
92	p2	(TA)4	8	46513	46520	atpI-atpH	IGS
93	p2	(AT)4	8	46671	46678	atpI-atpH	IGS
94	p1	(T)9	9	47387	47395	atpH-atpF(exon1)	IGS
95	p1	(T)8	8	47500	47507	atpH-atpF(exon1)	IGS
96	p2	(AT)5	10	47711	47720	atpH-atpF(exon1)	IGS
97	p4	(CTTA)3	12	47730	47741	atpH-atpF(exon1)	IGS
98	p1	(A)17	17	47871	47887	atpH-atpF(exon1)	IGS
99	p1	(T)8	8	48063	48070	atpF(exon1)	Gene
100	p1	(A)10	10	48530	48539	atpF(exon1)-atpF(exon2)	Intron
101	p1	(T)9	9	49232	49240	atpF(exon2)-atpA	IGS
102	p1	(T)8	8	50828	50835	atpA-trnR-UCU	IGS
103	p2	(TA)5	10	50860	50869	atpA-trnR-UCU	IGS
104	p2	(TA)5	10	51372	51381	trnG-UCC(exon2)-trnG-UCC(exon1)	Intron
105	p1	(A)8	8	51609	51616	trnG-UCC(exon2)-trnG-UCC(exon1)	Intron
106	p1	(T)10	10	52300	52309	trnG-UCC(exon1)-trnS-GCU	IGS
107	p1	(T)8	8	52530	52537	trnG-UCC(exon1)-trnS-GCU	IGS
108	p1	(T)8	8	52729	52736	trnS-GCU-psbI	IGS
109	p1	(T)8	8	52751	52758	trnS-GCU-psbI	IGS
110	p1	(A)10	10	52992	53001	psbI-psbK	IGS
111	p1	(T)11	11	53535	53545	psbK-trnQ-UUG	IGS
112	p2	(TA)4	8	53580	53587	psbK-trnQ-UUG	IGS
113	p2	(AT)4	8	53687	53694	psbK-trnQ-UUG	IGS
114	p1	(A)8	8	53884	53891	psbK-trnQ-UUG	IGS
115	p1	(A)9	9	54731	54739	trnQ-UUG-accD	IGS
116	p1	(A)8	8	55072	55079	trnQ-UUG-accD	IGS
117	p4	(ATAG)3	12	55120	55131	trnQ-UUG-accD	IGS
118	p3	(AAT)4	12	55536	55547	accD	Gene
119	p1	(T)8	8	56638	56645	accD-psaI	IGS
120	p3	(ATT)5	15	56781	56795	accD-psaI	IGS
121	p4	(AATA)3	12	56819	56830	accD-psaI	IGS
122	p2	(AT)5	10	56882	56891	accD-psaI	IGS
123	p2	(AT)4	8	56931	56938	accD-psaI	IGS
124	p2	(TA)4	8	56939	56946	accD-psaI	IGS
125	p1	(A)8	8	57080	57087	accD-psaI	IGS
126	p1	(T)8	8	57283	57290	psaI-ycf4	IGS
127	p1	(A)10	10	57374	57383	psaI-ycf4	IGS
128	p2	(AT)6	12	57442	57453	psaI-ycf4	IGS
129	p1	(A)8	8	57937	57944	ycf4	Gene
130	p1	(A)9	9	58208	58216	ycf4	Gene
	p1	(A)9	9	58208	58216	ycf4-cemA	IGS
131	p2	(AT)4	8	58260	58267	ycf4-cemA	IGS
132	p2	(TA)4	8	58788	58795	cemA	Gene
133	p1	(T)8	8	59094	59101	cemA-petA	IGS
134	p2	(AT)4	8	59334	59341	petA	Gene
135	p1	(A)9	9	59693	59701	petA	Gene
136	p2	(TA)4	8	60375	60382	petA-psbJ	IGS
137	p1	(T)10	10	60412	60421	petA-psbJ	IGS
138	p1	(A)8	8	60461	60468	petA-psbJ	IGS
139	p1	(A)9	9	60667	60675	petA-psbJ	IGS
140	p2	(AT)4	8	60789	60796	petA-psbJ	IGS
141	p1	(A)8	8	61401	61408	psbF	Gene
142	p1	(A)10	10	62616	62625	psbE-petL	IGS
143	p1	(A)8	8	62832	62839	psbE-petL	IGS
144	p1	(T)10	10	63510	63519	trnW-CCA-trnP-UGG	IGS
145	p1	(T)11	11	63834	63844	trnP-UGG-psaJ	IGS
146	p2	(AT)6	12	63995	64006	trnP-UGG-psaJ	IGS
147	p3	(ATA)4	12	64095	64106	trnP-UGG-psaJ	IGS
148	p1	(A)8	8	64180	64187	trnP-UGG-psaJ	IGS
149	p5	(AATAA)3	15	64255	64269	trnP-UGG-psaJ	IGS
150	p2	(TA)4	8	65309	65316	rpl33-rps18	IGS
151	p2	(AT)4	8	65337	65344	rpl33-rps18	IGS
152	p1	(A)11	11	65693	65703	rps18	Gene
153	p1	(A)15	15	65749	65763	rps18	Gene
154	p1	(T)13	13	65905	65917	rps18-rpl20	IGS
155	p2	(AT)6	12	67173	67184	rps12(exon1)-clpP(exon2)	IGS
156	p1	(A)9	9	68069	68077	clpP(exon2)-clpP(exon1)	Intron
157	p1	(T)9	9	68146	68154	clpP(exon2)-clpP(exon1)	Intron
158	p1	(T)8	8	71440	71447	psbH-petB(exon1)	IGS
159	p1	(A)8	8	71727	71734	petB(exon1)-petB(exon2)	Intron
160	p2	(TA)4	8	74011	74018	petD(exon2)	Gene
161	p2	(TC)4	8	76850	76857	rpl36-rps8	IGS
162	p3	(ATA)5	15	77418	77432	rps8-rpl14	IGS
163	p2	(TA)4	8	77436	77443	rps8-rpl14	IGS
164	p2	(AT)4	8	77479	77486	rps8-rpl14	IGS
165	p1	(A)9	9	77503	77511	rps8-rpl14	IGS
166	p2	(AT)5	10	77603	77612	rps8-rpl14	IGS
167	p1	(T)10	10	77621	77630	rps8-rpl14	IGS
168	p1	(T)9	9	78113	78121	rpl14-rpl16(exon2)	IGS
169	p1	(A)8	8	78146	78153	rpl14-rpl16(exon2)	IGS
170	p1	(A)12	12	78166	78177	rpl14-rpl16(exon2)	IGS
171	p1	(T)8	8	78195	78202	rpl14-rpl16(exon2)	IGS
172	p2	(AT)4	8	78794	78801	rpl16(exon2)-rpl16(exon1)	Intron
173	p1	(T)8	8	78839	78846	rpl16(exon2)-rpl16(exon1)	Intron
174	p1	(T)12	12	79020	79031	rpl16(exon2)-rpl16(exon1)	Intron
175	p1	(T)11	11	79034	79044	rpl16(exon2)-rpl16(exon1)	Intron
176	p1	(A)12	12	79048	79059	rpl16(exon2)-rpl16(exon1)	Intron
177	p3	(TTTC)4	16	79365	79380	rpl16(exon2)-rpl16(exon1)	Intron
178	p1	(T)8	8	80143	80150	rps3	Gene
179	p1	(T)8	8	80821	80828	rps19	Gene
180	p1	(T)9	9	80853	80861	rps19	Gene
181	p1	(T)11	11	80978	80988	rps19-rpl2(exon2)	IGS
182	p2	(TA)5	10	81633	81642	rpl2(exon2)-rpl2(exon1)	Intron
183	p2	(AT)5	10	82960	82969	rpl23-trnI-CAU	IGS
184	p2	(AT)4	8	83151	83158	rpl23-trnI-CAU	IGS
185	p2	(TA)5	10	83164	83173	rpl23-trnI-CAU	IGS
186	p3	(AAT)4	12	83250	83261	rpl23-trnI-CAU	IGS
187	p1	(A)11	11	83317	83327	rpl23-trnI-CAU	IGS
188	p3	(ATA)4	12	83345	83356	rpl23-trnI-CAU	IGS
189	p2	(GA)4	8	83609	83616	ycf2	Gene
190	p1	(T)8	8	85407	85414	ycf2	Gene
191	p1	(A)9	9	85704	85712	ycf2	Gene
192	p2	(GA)4	8	85725	85732	ycf2	Gene
193	p2	(AG)4	8	90892	90899	ndhB(exon2)	Gene
194	p1	(T)9	9	93451	93459	rps7	Gene
195	p2	(AT)6	12	94371	94382	rps12(exon2)-trnV-GAC	IGS
196	p3	(ATA)4	12	94388	94399	rps12(exon2)-trnV-GAC	IGS
197	p2	(AT)4	8	94397	94404	rps12(exon2)-trnV-GAC	IGS
198	p1	(T)9	9	97968	97976	trnE-UUC(exon1)-trnE-UUC(exon2)	Intron
199	p4	(AGGT)3	12	100949	100960	rrn23	Gene
200	p2	(CT)4	8	100987	100994	rrn23	Gene
201	p2	(GA)4	8	101307	101314	rrn23	Gene
202	p2	(AG)4	8	102793	102800	rrn5-trnR-ACG	IGS
203	p1	(T)8	8	104261	104268	ycf1	Gene
204	p1	(T)9	9	104983	104991	ycf1	Gene
205	p1	(A)9	9	105071	105079	ycf1	Gene
206	p1	(T)10	10	105492	105501	ycf1	Gene
207	p1	(A)9	9	105602	105610	ycf1	Gene
208	p1	(A)10	10	105612	105621	ycf1	Gene
209	p1	(A)12	12	106505	106516	ycf1	Gene
210	p1	(A)10	10	106526	106535	ycf1	Gene
211	p1	(A)10	10	106541	106550	ycf1	Gene
212	p1	(A)8	8	106641	106648	ycf1	Gene
213	p1	(A)8	8	106663	106670	ycf1	Gene
214	p4	(ACAA)3	12	107871	107882	ycf1	Gene
215	p1	(A)8	8	108208	108215	ycf1	Gene
216	p2	(AT)4	8	109263	109270	ycf1-rps15	IGS
217	p1	(T)13	13	109347	109359	ycf1-rps15	IGS
218	p1	(A)10	10	109459	109468	ycf1-rps15	IGS
219	p1	(T)10	10	109954	109963	rps15-ndhH	IGS
220	p2	(GA)4	8	110883	110890	ndhH	Gene
221	p1	(A)12	12	112443	112454	ndhA(exon1)-ndhA(exon2)	Intron
222	p1	(A)8	8	113515	113522	ndhA(exon2)	Gene
	p1	(A)8	8	113515	113522	ndhA(exon2)-ndhI	IGS
223	p1	(T)8	8	114499	114506	ndhI-ndhG	IGS
224	p1	(T)10	10	115091	115100	ndhG-ndhE	IGS
225	p4	(ATCA)3	12	115492	115503	ndhE	Gene
226	p1	(A)8	8	117104	117111	ndhD	Gene
227	p1	(T)8	8	117400	117407	ndhD	Gene
228	p4	(TATT)3	12	117491	117502	ndhD	Gene
229	p1	(A)8	8	117793	117800	ndhD-ccsA	IGS
230	p2	(TA)4	8	117910	117917	ndhD-ccsA	IGS
231	p2	(AT)6	12	118934	118945	ccsA	Gene
	p2	(AT)6	12	118934	118945	ccsA-trnL-UAG	IGS
232	p1	(A)8	8	119351	119358	trnL-UAG-rpl32	IGS
233	p2	(AT)5	10	119721	119730	trnL-UAG-rpl32	IGS
234	p3	(TTA)4	12	119789	119800	trnL-UAG-rpl32	IGS
235	p3	(TAA)4	12	119804	119815	trnL-UAG-rpl32	IGS
236	p1	(A)8	8	119880	119887	rpl32	Gene
237	p1	(T)8	8	119954	119961	rpl32	Gene
238	p1	(T)11	11	119979	119989	rpl32	Gene
239	p2	(AT)4	8	120196	120203	rpl32-ndhF	IGS
240	p2	(AT)6	12	120437	120448	rpl32-ndhF	IGS
241	p2	(AT)5	10	120502	120511	rpl32-ndhF	IGS
242	p1	(A)8	8	120593	120600	rpl32-ndhF	IGS
243	p1	(T)12	12	120716	120727	rpl32-ndhF	IGS
244	p1	(T)8	8	121397	121404	ndhF	Gene
245	p1	(T)8	8	122917	122924	ndhF	Gene
A. arpilobus
No	SSR type	SSR	size	start	end	loc	loc_type
1	p1	(T)8	8	108	115	trnH-GUG-psbA	IGS
2	p1	(A)8	8	190	197	trnH-GUG-psbA	IGS
3	p1	(T)9	9	208	216	trnH-GUG-psbA	IGS
4	p1	(T)14	14	1616	1629	psbA-trnK-UUU(exon2)	IGS
5	p1	(A)8	8	1657	1664	psbA-trnK-UUU(exon2)	IGS
6	p1	(T)11	11	2275	2285	matK	Gene
7	p1	(A)8	8	2819	2826	matK	Gene
8	p1	(T)9	9	3934	3942	matK-trnK-UUU(exon1)	Intron
9	p1	(A)9	9	4334	4342	trnK-UUU(exon1)-rbcL	IGS
10	p2	(AT)4	8	4462	4469	trnK-UUU(exon1)-rbcL	IGS
11	p4	(ATTA)3	12	4468	4479	trnK-UUU(exon1)-rbcL	IGS
12	p1	(A)8	8	4599	4606	trnK-UUU(exon1)-rbcL	IGS
13	p1	(A)8	8	4608	4615	trnK-UUU(exon1)-rbcL	IGS
14	p2	(AT)4	8	4656	4663	trnK-UUU(exon1)-rbcL	IGS
15	p2	(TC)4	8	5734	5741	rbcL	Gene
16	p2	(AT)6	12	6468	6479	rbcL-atpB	IGS
17	p2	(TA)5	10	6480	6489	rbcL-atpB	IGS
18	p2	(TA)4	8	6493	6500	rbcL-atpB	IGS
19	p1	(A)9	9	6668	6676	rbcL-atpB	IGS
20	p2	(AT)5	10	6933	6942	rbcL-atpB	IGS
21	p1	(A)11	11	7016	7026	rbcL-atpB	IGS
22	p2	(AT)7	14	9181	9194	trnM-CAU-trnV-UAC(exon1)	IGS
23	p1	(A)8	8	9555	9562	trnV-UAC(exon1)-trnV-UAC(exon2)	Intron
24	p4	(TTTA)3	12	9626	9637	trnV-UAC(exon1)-trnV-UAC(exon2)	Intron
25	p1	(A)8	8	9865	9872	trnV-UAC(exon1)-trnV-UAC(exon2)	Intron
26	p2	(AT)5	10	10030	10039	trnV-UAC(exon2)-ndhC	IGS
27	p3	(TTA)4	12	10040	10051	trnV-UAC(exon2)-ndhC	IGS
28	p2	(AT)5	10	10056	10065	trnV-UAC(exon2)-ndhC	IGS
29	p1	(A)10	10	12449	12458	ndhJ-trnF-GAA	IGS
30	p1	(A)13	13	12944	12956	trnF-GAA-trnL-UAA(exon2)	IGS
31	p2	(AT)4	8	13303	13310	trnL-UAA(exon2)-trnL-UAA(exon1)	Intron
32	p2	(AT)4	8	13315	13322	trnL-UAA(exon2)-trnL-UAA(exon1)	Intron
33	p1	(A)15	15	13702	13716	trnL-UAA(exon1)-trnT-UGU	IGS
34	p5	(ATATT)4	20	14156	14175	trnL-UAA(exon1)-trnT-UGU	IGS
35	p2	(AT)5	10	14217	14226	trnL-UAA(exon1)-trnT-UGU	IGS
36	p2	(AT)4	8	14424	14431	trnL-UAA(exon1)-trnT-UGU	IGS
37	p2	(TA)5	10	14619	14628	trnL-UAA(exon1)-trnT-UGU	IGS
38	p1	(T)10	10	14924	14933	trnT-UGU-rps4	IGS
39	p1	(A)10	10	16114	16123	trnS-GGA-ycf3(exon1)	IGS
40	p1	(T)11	11	16408	16418	ycf3(exon1)-ycf3(exon2)	Intron
41	p1	(A)9	9	16695	16703	ycf3(exon1)-ycf3(exon2)	Intron
42	p1	(A)8	8	17413	17420	ycf3(exon2)-ycf3(exon3)	Intron
43	p2	(AT)4	8	17438	17445	ycf3(exon2)-ycf3(exon3)	Intron
44	p1	(A)8	8	17977	17984	ycf3(exon2)-ycf3(exon3)	Intron
45	p2	(TA)6	12	18333	18344	ycf3(exon3)-psaA	IGS
46	p1	(A)8	8	23513	23520	rps14	Gene
47	p2	(GA)5	10	23529	23538	rps14	Gene
48	p1	(T)11	11	24384	24394	trnG-GCC-psbZ	IGS
49	p2	(TA)4	8	24496	24503	trnG-GCC-psbZ	IGS
50	p1	(T)8	8	25069	25076	psbZ-trnS-UGA	IGS
51	p1	(A)8	8	25084	25091	psbZ-trnS-UGA	IGS
52	p2	(AT)4	8	25110	25117	psbZ-trnS-UGA	IGS
53	p2	(CT)4	8	25300	25307	trnS-UGA	Gene
54	p1	(T)8	8	25327	25334	trnS-UGA-psbC	IGS
55	p1	(A)8	8	28441	28448	psbD-trnT-GGU	IGS
56	p1	(T)10	10	28618	28627	psbD-trnT-GGU	IGS
57	p1	(A)8	8	28657	28664	psbD-trnT-GGU	IGS
58	p2	(AT)4	8	28739	28746	psbD-trnT-GGU	IGS
59	p2	(TA)5	10	28759	28768	psbD-trnT-GGU	IGS
60	p1	(A)8	8	28993	29000	psbD-trnT-GGU	IGS
61	p1	(A)13	13	29871	29883	trnY-GUA-trnD-GUC	IGS
62	p1	(T)13	13	29889	29901	trnY-GUA-trnD-GUC	IGS
63	p2	(AT)5	10	29984	29993	trnY-GUA-trnD-GUC	IGS
64	p1	(A)11	11	30078	30088	trnY-GUA-trnD-GUC	IGS
65	p1	(T)9	9	30259	30267	trnD-GUC-psbM	IGS
66	p1	(A)8	8	30772	30779	psbM-petN	IGS
67	p1	(A)8	8	30959	30966	psbM-petN	IGS
68	p1	(A)14	14	31890	31903	petN-trnC-GCA	IGS
69	p2	(AT)6	12	32719	32730	trnC-GCA-rpoB	IGS
70	p1	(A)11	11	32888	32898	trnC-GCA-rpoB	IGS
71	p2	(TA)4	8	34098	34105	rpoB	Gene
72	p1	(A)9	9	34497	34505	rpoB	Gene
73	p1	(A)8	8	34602	34609	rpoB	Gene
74	p2	(AT)5	10	36273	36282	rpoB	Gene
75	p1	(A)8	8	37173	37180	rpoC1(exon1)	Gene
76	p1	(T)8	8	37768	37775	rpoC1(exon1)-rpoC1(exon2)	Intron
77	p1	(A)9	9	39549	39557	rpoC1(exon2)	Gene
78	p1	(T)8	8	39563	39570	rpoC1(exon2)	Gene
79	p2	(AT)5	10	40811	40820	rpoC2	Gene
80	p1	(T)9	9	42049	42057	rpoC2	Gene
81	p1	(A)13	13	42190	42202	rpoC2	Gene
82	p1	(A)10	10	42297	42306	rpoC2	Gene
83	p1	(A)10	10	44087	44096	rpoC2	Gene
84	p1	(T)12	12	44400	44411	rpoC2-rps2	IGS
85	p1	(A)10	10	44667	44676	rps2	Gene
86	p3	(TAT)4	12	45231	45242	rps2-atpI	IGS
87	p2	(TA)4	8	46362	46369	atpI-atpH	IGS
88	p2	(AT)4	8	46520	46527	atpI-atpH	IGS
89	p1	(T)11	11	47246	47256	atpH-atpF(exon1)	IGS
90	p2	(AT)4	8	47548	47555	atpH-atpF(exon1)	IGS
91	p2	(AT)4	8	47678	47685	atpH-atpF(exon1)	IGS
92	p1	(A)10	10	47717	47726	atpH-atpF(exon1)	IGS
93	p1	(T)8	8	47902	47909	atpF(exon1)	Gene
94	p1	(A)8	8	48369	48376	atpF(exon1)-atpF(exon2)	Intron
95	p1	(T)8	8	49069	49076	atpF(exon2)-atpA	IGS
96	p1	(T)11	11	50664	50674	atpA-trnR-UCU	IGS
97	p1	(T)9	9	51135	51143	trnG-UCC(exon2)-trnG-UCC(exon1)	Intron
98	p2	(TA)4	8	51155	51162	trnG-UCC(exon2)-trnG-UCC(exon1)	Intron
99	p1	(T)8	8	51231	51238	trnG-UCC(exon2)-trnG-UCC(exon1)	Intron
100	p1	(A)8	8	51391	51398	trnG-UCC(exon2)-trnG-UCC(exon1)	Intron
101	p2	(TA)5	10	51429	51438	trnG-UCC(exon2)-trnG-UCC(exon1)	Intron
102	p1	(T)8	8	52076	52083	trnG-UCC(exon1)-trnS-GCU	IGS
103	p5	(AATAA)3	15	52201	52215	trnG-UCC(exon1)-trnS-GCU	IGS
104	p1	(T)8	8	52506	52513	trnS-GCU-psbI	IGS
105	p1	(A)11	11	52768	52778	psbI-psbK	IGS
106	p1	(T)8	8	53010	53017	psbI-psbK	IGS
107	p2	(TA)5	10	53357	53366	psbK-trnQ-UUG	IGS
108	p4	(TTAA)3	12	53376	53387	psbK-trnQ-UUG	IGS
109	p2	(AT)4	8	53475	53482	psbK-trnQ-UUG	IGS
110	p4	(TAAT)3	12	53525	53536	psbK-trnQ-UUG	IGS
111	p2	(AT)6	12	53871	53882	trnQ-UUG-accD	IGS
112	p3	(TAT)4	12	54048	54059	trnQ-UUG-accD	IGS
113	p2	(TA)5	10	54294	54303	trnQ-UUG-accD	IGS
114	p1	(A)11	11	54547	54557	trnQ-UUG-accD	IGS
115	p1	(T)10	10	54916	54925	trnQ-UUG-accD	IGS
116	p4	(ATAG)3	12	54956	54967	trnQ-UUG-accD	IGS
117	p1	(A)8	8	55075	55082	trnQ-UUG-accD	IGS
118	p3	(ATT)5	15	56618	56632	accD-psaI	IGS
119	p2	(TA)6	12	56700	56711	accD-psaI	IGS
120	p2	(AT)4	8	56757	56764	accD-psaI	IGS
121	p2	(TA)4	8	56765	56772	accD-psaI	IGS
122	p3	(ATA)4	12	56887	56898	accD-psaI	IGS
123	p1	(A)10	10	57193	57202	psaI-ycf4	IGS
124	p2	(AT)4	8	57263	57270	psaI-ycf4	IGS
125	p5	(ATTAA)3	15	57301	57315	psaI-ycf4	IGS
126	p1	(A)8	8	57764	57771	ycf4	Gene
127	p1	(A)8	8	58035	58042	ycf4	Gene
	p1	(A)8	8	58035	58042	ycf4-cemA	IGS
128	p2	(AT)4	8	58090	58097	ycf4-cemA	IGS
129	p2	(TA)4	8	58624	58631	cemA	Gene
130	p1	(T)8	8	58925	58932	cemA-petA	IGS
131	p2	(AT)4	8	59171	59178	petA	Gene
132	p1	(A)9	9	59530	59538	petA	Gene
133	p2	(TA)4	8	60203	60210	petA-psbJ	IGS
134	p1	(T)8	8	60244	60251	petA-psbJ	IGS
135	p2	(AT)4	8	60625	60632	petA-psbJ	IGS
136	p1	(A)15	15	60760	60774	petA-psbJ	IGS
137	p1	(A)8	8	61391	61398	psbF	Gene
138	p1	(T)12	12	62204	62215	psbE-petL	IGS
139	p1	(A)9	9	62585	62593	psbE-petL	IGS
140	p2	(AT)4	8	63091	63098	petL-petG	IGS
141	p1	(T)8	8	63514	63521	trnW-CCA-trnP-UGG	IGS
142	p1	(T)10	10	63810	63819	trnP-UGG-psaJ	IGS
143	p1	(AT)6	12	63977	63988	trnP-UGG-psaJ	IGS
144	p1	(A)9	9	64141	64149	trnP-UGG-psaJ	IGS
145	p1	(A)9	9	65237	65245	rpl33-rps18	IGS
146	p2	(AT)5	10	65305	65314	rpl33-rps18	IGS
147	p1	(A)11	11	65663	65673	rps18	Gene
148	p1	(A)15	15	65719	65733	rps18	Gene
149	p1	(T)15	15	65875	65889	rps18-rpl20	IGS
150	p1	(T)14	14	66524	66537	rpl20-rps12(exon1)	IGS
151	p2	(TA)6	12	67140	67151	rps12(exon1)-clpP(exon2)	IGS
152	p1	(A)9	9	68026	68034	clpP(exon2)-clpP(exon1)	Intron
153	p1	(T)11	11	68103	68113	clpP(exon2)-clpP(exon1)	Intron
154	p1	(A)8	8	71682	71689	petB(exon1)-petB(exon2)	Intron
155	p1	(A)8	8	72007	72014	petB(exon1)-petB(exon2)	Intron
156	p1	(T)10	10	73021	73030	petB(exon2)-petD(exon1)	IGS
157	p2	(TA)4	8	73960	73967	petD(exon2)	Gene
158	p3	(AAT)4	12	76183	76194	rps11-rpl36	IGS
159	p2	(TC)4	8	76745	76752	rpl36-rps8	IGS
160	p2	(TA)4	8	77325	77332	rps8-rpl14	IGS
161	p2	(AT)4	8	77375	77382	rps8-rpl14	IGS
162	p1	(A)14	14	77399	77412	rps8-rpl14	IGS
163	p2	(AT)4	8	77504	77511	rps8-rpl14	IGS
164	p2	(TA)5	10	77542	77551	rps8-rpl14	IGS
165	p3	(TAT)4	12	77550	77561	rps8-rpl14	IGS
166	p1	(T)10	10	78011	78020	rpl14-rpl16(exon2)	IGS
167	p1	(A)8	8	78045	78052	rpl14-rpl16(exon2)	IGS
168	p1	(A)13	13	78065	78077	rpl14-rpl16(exon2)	IGS
169	p1	(T)8	8	78095	78102	rpl14-rpl16(exon2)	IGS
170	p2	(AT)4	8	78694	78701	rpl16(exon2)-rpl16(exon1)	Intron
171	p1	(A)8	8	78779	78786	rpl16(exon2)-rpl16(exon1)	Intron
172	p1	(T)9	9	78920	78928	rpl16(exon2)-rpl16(exon1)	Intron
173	p1	(T)11	11	78931	78941	rpl16(exon2)-rpl16(exon1)	Intron
174	p1	(A)9	9	78944	78952	rpl16(exon2)-rpl16(exon1)	Intron
175	p4	(TTTC)4	16	79260	79275	rpl16(exon2)-rpl16(exon1)	Intron
176	p1	(T)8	8	80037	80044	rps3	Gene
177	p1	(T)9	9	80748	80756	rps19	Gene
178	p1	(T)11	11	80873	80883	rps19-rpl2(exon2)	IGS
179	p2	(TA)6	12	81532	81543	rpl2(exon2)-rpl2(exon1)	Intron
180	p2	(AT)4	8	82859	82866	rpl23-trnI-CAU	IGS
[truncated: 322 more rows]

## Sheet: Table S7
Table S7 Nucleotide diversity (Pi) in shared gene regions and shared intergenic regions (IGS) across nine species
Gene	Pi value	IGS	Pi value
trnH-GUG	0	trnH-GUG-psbA	0.0259
psbA	0.0034	rbcL-atpB	0.00925
matK	0.00966	atpB-atpE	0
rbcL	0.01449	atpE-trnM-CAU	0.02389
atpB	0.00649	ndhC-ndhK	0
atpE	0.00539	ndhK-ndhJ	0.00155
trnM-CAU	0	ndhJ-trnF-GAA	0.02652
ndhC	0.0049	trnF-GAA-trnL-UAA(exon2)	0.02364
ndhK	0.00528	trnL-UAA(exon2)-trnL-UAA(exon1)	0.00885
ndhJ	0.00314	trnL-UAA(exon1)-trnT-UGU	0.03558
trnF-GAA	0.0054	trnT-UGU-rps4	0.0097
trnL-UAA	0.01242	ycf3(exon1)-ycf3(exon2)	0.01082
trnT-UGU	0	ycf3(exon2)-ycf3(exon3)	0.00882
rps4	0.00614	ycf3(exon3)-psaA	0.01634
ycf3	0.00647	psaA-psaB	0
psaA	0.0045	psaB-rps14	0.01472
psaB	0.00522	rps14-trnfM-CAU	0.00685
rps14	0.00898	trnfM-CAU-trnG-GCC	0.05226
trnfM-CAU	0.003	trnG-GCC-psbZ	0.03396
trnG-GCC	0	psbZ-trnS-UGA	0.00705
psbZ	0.01705	trnS-UGA-psbC	0.04213
trnS-UGA	0	psbD-trnT-GGU	0.02058
psbC	0.0032	trnT-GGU-trnE-UUC	0.03617
psbD	0.00324	trnE-UUC-trnY-GUA	0
trnT-GGU	0.00309	trnY-GUA-trnD-GUC	0.03044
trnE-UUC	0	trnD-GUC-psbM	0.02185
trnY-GUA	0	psbM-petN	0.03567
trnD-GUC	0.00676	petN-trnC-GCA	0.01654
psbM	0.01111	trnC-GCA-rpoB	0.02123
petN	0.00432	rpoB-rpoC1(exon1)	0
trnC-GCA	0	rpoC1(exon1)-rpoC1(exon2)	0.01305
rpoB	0.00622	rpoC1(exon2)-rpoC2	0.01429
rpoC1	0.00653	rpoC2-rps2	0.0424
rpoC2	0.00919	rps2-atpI	0.01338
rps2	0.00774	atpI-atpH	0.12194
atpI	0.00485	atpH-atpF(exon1)	0.02813
atpH	0.01039	atpF(exon1)-atpF(exon2)	0.00984
atpF	0.0045	atpF(exon1)-atpA	0.01259
atpA	0.00729	atpA-trnR-UCU	0.03023
trnR-UCU	0	psbI-psbK	0.00923
psbI	0.00776	psbK-trnQ-UUG	0.04431
psbK	0.00538	trnQ-UUG-accD	0.02852
trnQ-UUG	0.0054	accD-psaI	0.03094
accD	0.02185	psaI-ycf4	0.02581
psaI	0.01323	ycf4-cemA	0.01299
ycf4	0.00709	cemA-petA	0.01891
cemA	0.01043	petA-psbJ	0.01621
petA	0.00888	psbJ-psbL	0.00498
psbJ	0.00497	psbL-psbF	0.0101
psbL	0.00475	psbF-psbE	0
psbF	0.0037	psbE-petL	0.01734
psbE	0.00176	petL-petG	0.01723
petL	0.00579	petG-trnW-CCA	0.02851
petG	0.0039	trnW-CCA-trnP-UGG	0.02262
trnW-CCA	0	trnP-UGG-psaJ	0.02293
trnP-UGG	0	psaJ-rpl33	0.0163
psaJ	0.00904	rpl33-rps18	0.04749
rpl33	0.01575	rps18-rpl20	0.01844
rps18	0.0146	rpl20-rps12(exon1)	0.01795
rpl20	0.02531	rps12(exon1)-clpP(exon2)	0.03722
rps12	0.00627	clpP(exon2)-clpP(exon1)	0.0489
clpP	0.03028	clpP(exon1)-psbB	0.03929
psbB	0.00528	psbB-psbT	0.0147
psbT	0.00617	psbT-psbN	0.10256
psbN	0.00589	psbN-psbH	0.01885
psbH	0.004	psbH-petB(exon1)	0.01786
petB	0.00549	petB(exon1)-petB(exon2)	0.01452
petD	0.01081	petB(exon1)-petD(exon1)	0.01943
rpl23	0.00493	petD(exon1)-petD(exon2)	0.0088
rpl2	0.01582	trnI-CAU-ycf2	0.0512
rps19	0.00577	ycf2-trnL-CAA	0.02224
rps3	0.01184	trnL-CAA-ndhB(exon2)	0.01514
rpl16	0.00626	ndhB(exon2)-ndhB(exon1)	0.0127
rpl14	0.00572	ndhB(exon1)-rps7	0.01863
rps8	0.00988	rps7-rps12(exon2)	0.02099
rpl36	0.00682	rps12(exon2)-trnV-GAC	0.02902
rps11	0.01992	trnA-UGC(exon1)-trnA-UGC(exon2)	0.00489
rpoA	0.0051	trnR-ACG-trnN-GUU	0.05036
trnI-CAU	0	trnN-GUU-ycf1	0.03518
ycf2	0.01757	ycf1-rps15	0.02749
trnL-CAA	0.00549	rps15-ndhH	0.01134
ndhB	0.00408	ndhH-ndhA(exon1)	0
rps7	0.01419	ndhA(exon1)-ndhA(exon2)	0.01838
trnV-GAC	0.02855	ndhA(exon2)-ndhI	0.0058
trnA-UGC	0.15972	ndhI-ndhG	0.05288
trnR-ACG	0	ndhG-ndhE	0.01111
trnN-GUU	0.00309	ndhE-psaC	0.01323
ycf1	0.0329	psaC-ndhD	0.00622
rps15	0.00529	ndhD-ccsA	0.02302
ndhH	0.00423	ccsA-trnL-UAG	0.00926
ndhA	0.00728	trnL-UAG-rpl32	0.0214
ndhI	0.00125	rpl32-ndhF	0.0245
ndhG	0.00408	ndhF-trnH-GUG	0.00529
ndhE	0.0049
psaC	0.00655
ndhD	0.00279
ccsA	0.01039
trnL-UAG	0
rpl32	0.01634
ndhF	0.00557

## Sheet: Table S8
Table S8 Rate of evolution of protein-coding genes (reference: Astragalus yunnanensis)
Gene	species	Method	Ka	Ks	Ka/Ks
accD	A. yunnanensis subsp. incanus	YN	0.00292196	0.0090538	0.322733
	A. membranaceus	YN	0.0260767	0.0324751	0.802977
	A. membranaceus var. mongholicus	YN	0.0260767	0.0324751	0.802977
	A. polycladus var. nigrescens	YN	0.0318953	0.0572665	0.556962
	A. polycladus	YN	0.0318953	0.0572665	0.556962
	A. tenuis	YN	0.03131	0.0629017	0.497761
	A. arpilobus	YN	0.0320734	0.0897933	0.357191
	A. laxmannii	YN	0.0349828	0.0537576	0.650751
atpA	A. yunnanensis subsp. incanus	YN	0	0	NA
	A. membranaceus	YN	0	0.0127309	0
	A. membranaceus var. mongholicus	YN	0	0.0127309	0
	A. polycladus var. nigrescens	YN	0.00165865	0.0461069	0.035974
	A. polycladus	YN	0.00165865	0.0461069	0.035974
	A. tenuis	YN	0.00164169	0.0410062	0.0400351
	A. arpilobus	YN	0.00250787	0.0317643	0.0789526
	A. laxmannii	YN	0.00247604	0.0402433	0.0615267
atpB	A. yunnanensis subsp. incanus	YN	0.00174851	0	NA
	A. membranaceus	YN	0.00262419	0.00922556	0.284447
	A. membranaceus var. mongholicus	YN	0.00262419	0.00922556	0.284447
	A. polycladus var. nigrescens	YN	0.00527741	0.0371555	0.142036
	A. polycladus	YN	0.00527741	0.0371555	0.142036
	A. tenuis	YN	0.00707034	0.0335398	0.210804
	A. arpilobus	YN	0.00610005	0.0221763	0.275071
	A. laxmannii	YN	0.00527971	0.0275984	0.191305
atpE	A. yunnanensis subsp. incanus	YN	0.00317189	0	NA
	A. membranaceus	YN	0.00317189	0	NA
	A. membranaceus var. mongholicus	YN	0.00317189	0	NA
	A. polycladus var. nigrescens	YN	0.00966015	0.0116954	0.825979
	A. polycladus	YN	0.00634067	0.0122674	0.51687
	A. tenuis	YN	0.00634067	0.0122674	0.51687
	A. arpilobus	YN	0.00954243	0	NA
	A. laxmannii	YN	0.0124805	0	NA
atpF	A. yunnanensis subsp. incanus	YN	0	0	NA
	A. membranaceus	YN	0.00460356	0.00866725	0.531145
	A. membranaceus var. mongholicus	YN	0.00460356	0.00866725	0.531145
	A. polycladus var. nigrescens	YN	0.00884625	0.0103849	0.851842
	A. polycladus	YN	0.00884625	0.0103849	0.851842
	A. tenuis	YN	0.00460779	0.017416	0.264573
	A. arpilobus	YN	0.00229609	0.0175015	0.131194
	A. laxmannii	YN	0.00884625	0.0103849	0.851842
atpH	A. yunnanensis subsp. incanus	YN	0	0	NA
	A. membranaceus	YN	0.00558872	0	NA
	A. membranaceus var. mongholicus	YN	0.00558872	0	NA
	A. polycladus var. nigrescens	YN	0.00555343	0.0328875	0.168862
	A. polycladus	YN	0.00555343	0.0328875	0.168862
	A. tenuis	YN	0.00555343	0.0328875	0.168862
	A. arpilobus	YN	0.00536996	0.0967441	0.0555068
	A. laxmannii	YN	0.0055405	0.067819	0.0816955
atpI	A. yunnanensis subsp. incanus	YN	0	0	NA
	A. membranaceus	YN	0	0.01775	0
	A. membranaceus var. mongholicus	YN	0	0.01775	0
	A. polycladus var. nigrescens	YN	0.00173773	0.0184685	0.0940913
	A. polycladus	YN	0.00173773	0.0184685	0.0940913
	A. tenuis	YN	0	0.0184732	0
	A. arpilobus	YN	0.00173204	0.0186859	0.0926921
	A. laxmannii	YN	0.00517507	0.0387999	0.133378
ccsA	A. yunnanensis subsp. incanus	YN	0	0	NA
	A. membranaceus	YN	0.00643648	0.0110447	0.582765
	A. membranaceus var. mongholicus	YN	0.00643648	0.0110447	0.582765
	A. polycladus var. nigrescens	YN	0.0103537	0.0402707	0.257103
	A. polycladus	YN	0.0103537	0.0402707	0.257103
	A. tenuis	YN	0.0116094	0.0338616	0.342849
	A. arpilobus	YN	0.00774139	0.066681	0.116096
	A. laxmannii	YN	0.0128363	0.0527431	0.243373
cemA	A. yunnanensis subsp. incanus	YN	0	0	NA
	A. membranaceus	YN	0.00191881	0	NA
	A. membranaceus var. mongholicus	YN	0.00191881	0	NA
	A. polycladus var. nigrescens	YN	0.0115847	0.0247509	0.468053
	A. polycladus	YN	0.0115847	0.0247509	0.468053
	A. tenuis	YN	0.0124773	0.0338759	0.368322
	A. arpilobus	YN	0.00923306	0.00708391	1.30338
	A. laxmannii	YN	0.0115751	0.012298	0.941215
clpP	A. yunnanensis subsp. incanus	YN	0.0189546	0.0723566	0.261961
	A. membranaceus	YN	0.037808	0.100713	0.375403
	A. membranaceus var. mongholicus	YN	0.037808	0.100713	0.375403
	A. polycladus var. nigrescens	YN	0.0464945	0.109298	0.425391
	A. polycladus	YN	0.0464945	0.109298	0.425391
	A. tenuis	YN	0.0489504	0.11727	0.417416
	A. arpilobus	YN	0.0415844	0.102787	0.404568
	A. laxmannii	YN	0.0486655	0.100286	0.485268
matK	A. yunnanensis subsp. incanus	YN	0.000815546	0.00690839	0.118052
	A. membranaceus	YN	0.00327429	0.0137922	0.237402
	A. membranaceus var. mongholicus	YN	0.00327429	0.0137922	0.237402
	A. polycladus var. nigrescens	YN	0.00559874	0.039063	0.143326
	A. polycladus	YN	0.00562136	0.0422669	0.132997
	A. tenuis	YN	0.00465845	0.0552153	0.0843689
	A. arpilobus	YN	0.0087785	0.0523764	0.167604
	A. laxmannii	YN	0.00537444	0.0492017	0.109233
ndhA	A. yunnanensis subsp. incanus	YN	0	0.00426405	0
	A. membranaceus	YN	0.00120905	0.0233513	0.0517766
	A. membranaceus var. mongholicus	YN	0.00120905	0.0233513	0.0517766
	A. polycladus var. nigrescens	YN	0.00356664	0.0376947	0.0946191
	A. polycladus	YN	0.00356664	0.0376947	0.0946191
	A. tenuis	YN	0.00356398	0.0421704	0.0845139
	A. arpilobus	YN	0.00235193	0.0570502	0.0412257
	A. laxmannii	YN	0.00486873	0.0388655	0.125271
ndhB	A. yunnanensis subsp. incanus	YN	0	0	NA
	A. membranaceus	YN	0.00178633	0.0111629	0.160023
	A. membranaceus var. mongholicus	YN	0.00178633	0.0111629	0.160023
	A. polycladus var. nigrescens	YN	0.00368212	0.00510762	0.720906
	A. polycladus	YN	0.00368212	0.00510762	0.720906
	A. tenuis	YN	0.00611813	0.00604881	1.01146
	A. arpilobus	YN	0.0063625	0.00543048	1.17163
	A. laxmannii	YN	0.00275899	0.010264	0.268802
ndhC	A. yunnanensis subsp. incanus	YN	0	0	NA
	A. membranaceus	YN	0.00350705	0.0136239	0.257418
	A. membranaceus var. mongholicus	YN	0.00350705	0.0136239	0.257418
	A. polycladus var. nigrescens	YN	0.00350923	0	NA
	A. polycladus	YN	0.00350923	0	NA
	A. tenuis	YN	0.00350923	0	NA
	A. arpilobus	YN	0.00357717	0.025526	0.140138
	A. laxmannii	YN	0.00350923	0	NA
ndhD	A. yunnanensis subsp. incanus	YN	0	0	NA
	A. membranaceus	YN	0.00173143	0.00600544	0.288311
	A. membranaceus var. mongholicus	YN	0.00173022	0.00300399	0.575975
	A. polycladus var. nigrescens	YN	0.00174927	0.0116686	0.149913
	A. polycladus	YN	0.00174927	0.0116686	0.149913
	A. tenuis	YN	0.00169946	0.0129149	0.131589
	A. arpilobus	YN	0.00172872	0.0121257	0.142566
	A. laxmannii	YN	0.00255075	0.00966417	0.263939
ndhE	A. yunnanensis subsp. incanus	YN	0	0	NA
	A. membranaceus	YN	0	0	NA
	A. membranaceus var. mongholicus	YN	0	0	NA
	A. polycladus var. nigrescens	YN	0	0.0344758	0
	A. polycladus	YN	0	0.0344758	0
	A. tenuis	YN	0	0.0344758	0
	A. arpilobus	YN	0.00412089	0.0344231	0.119713
	A. laxmannii	YN	0	0.0171673	0
ndhF	A. yunnanensis subsp. incanus	YN	0.00167685	0.00455251	0.368336
	A. membranaceus	YN	0.00329332	0.00992115	0.331949
	A. membranaceus var. mongholicus	YN	0.00329332	0.00992115	0.331949
	A. polycladus var. nigrescens	YN	0.00342091	0.019287	0.177368
	A. polycladus	YN	0.00342091	0.019287	0.177368
	A. tenuis	YN	0.00336683	0.0205096	0.164159
	A. arpilobus	YN	0.0039384	0.0226133	0.174163
	A. laxmannii	YN	0.00434294	0.0265491	0.163581
ndhG	A. yunnanensis subsp. incanus	YN	0.00240312	0	NA
	A. membranaceus	YN	0.00480652	0.00911437	0.527357
	A. membranaceus var. mongholicus	YN	0.00480652	0.00911437	0.527357
	A. polycladus var. nigrescens	YN	0.00725148	0	NA
	A. polycladus	YN	0.00725148	0	NA
	A. tenuis	YN	0.00725148	0	NA
	A. arpilobus	YN	0.00481183	0.027566	0.174557
	A. laxmannii	YN	0.00482162	0	NA
ndhH	A. yunnanensis subsp. incanus	YN	0.00103754	0	NA
	A. membranaceus	YN	0	0.0244188	0
	A. membranaceus var. mongholicus	YN	0	0.0244188	0
	A. polycladus var. nigrescens	YN	0	0.0256275	0
	A. polycladus	YN	0	0.0256275	0
	A. tenuis	YN	0	0.0256275	0
	A. arpilobus	YN	0.00104916	0.0318542	0.0329364
	A. laxmannii	YN	0.00102111	0.0361337	0.0282593
ndhI	A. yunnanensis subsp. incanus	YN	0	0	NA
	A. membranaceus	YN	0	0	NA
	A. membranaceus var. mongholicus	YN	0	0	NA
	A. polycladus var. nigrescens	YN	0	0.012901	0
	A. polycladus	YN	0	0.012901	0
	A. tenuis	YN	0	0	NA
	A. arpilobus	YN	0.00246136	0	NA
	A. laxmannii	YN	0	0	NA
ndhJ	A. yunnanensis subsp. incanus	YN	0	0	NA
	A. membranaceus	YN	0	0	NA
	A. membranaceus var. mongholicus	YN	0	0	NA
	A. polycladus var. nigrescens	YN	0	0.0231296	0
	A. polycladus	YN	0	0.0231296	0
	A. tenuis	YN	0	0.0231296	0
	A. arpilobus	YN	0	0.0118462	0
	A. laxmannii	YN	0	0.0232743	0
ndhK	A. yunnanensis subsp. incanus	YN	0	0.0075406	0
	A. membranaceus	YN	0	0.00758634	0
	A. membranaceus var. mongholicus	YN	0	0.00758634	0
	A. polycladus var. nigrescens	YN	0.00365729	0.0229354	0.15946
	A. polycladus	YN	0.00365729	0.0229354	0.15946
	A. tenuis	YN	0.00378918	0.0269254	0.140729
	A. arpilobus	YN	0.00182896	0.03056	0.0598483
	A. laxmannii	YN	0.00365338	0.0230384	0.158578
petA	A. yunnanensis subsp. incanus	YN	0.00131478	0	NA
	A. membranaceus	YN	0.00262769	0.0153425	0.171268
	A. membranaceus var. mongholicus	YN	0.00262769	0.0153425	0.171268
	A. polycladus var. nigrescens	YN	0.00266816	0.039348	0.0678093
	A. polycladus	YN	0.00266816	0.039348	0.0678093
	A. tenuis	YN	0.00266816	0.039348	0.0678093
	A. arpilobus	YN	0.00532495	0.0350743	0.151819
	A. laxmannii	YN	0.00393812	0.041968	0.0938363
petB	A. yunnanensis subsp. incanus	YN	0	0	NA
	A. membranaceus	YN	0	0.0068563	0
	A. membranaceus var. mongholicus	YN	0	0.0068563	0
	A. polycladus var. nigrescens	YN	0	0.0356558	0
	A. polycladus	YN	0	0.0356558	0
	A. tenuis	YN	0	0.0356558	0
	A. arpilobus	YN	0.00402027	0.0208725	0.192611
	A. laxmannii	YN	0	0.020594	0
petD	A. yunnanensis subsp. incanus	YN	0	0	NA
	A. membranaceus	YN	0	0.0177736	0
	A. membranaceus var. mongholicus	YN	0	0.0177736	0
	A. polycladus var. nigrescens	YN	0.00273519	0.0742911	0.0368172
	A. polycladus	YN	0.00273519	0.0742911	0.0368172
	A. tenuis	YN	0.00273519	0.0742911	0.0368172
	A. arpilobus	YN	0.00267201	0.0704589	0.0379229
	A. laxmannii	YN	0.00266964	0.0817341	0.0326625
petG	A. yunnanensis subsp. incanus	YN	0	0	NA
	A. membranaceus	YN	0	0	NA
	A. membranaceus var. mongholicus	YN	0	0	NA
	A. polycladus var. nigrescens	YN	0	0	NA
	A. polycladus	YN	0	0	NA
	A. tenuis	YN	0	0	NA
	A. arpilobus	YN	0	0.0798701	0
	A. laxmannii	YN	0	0	NA
petL	A. yunnanensis subsp. incanus	YN	0	0	NA
	A. membranaceus	YN	0.0149976	0	NA
	A. membranaceus var. mongholicus	YN	0.0149976	0	NA
	A. polycladus var. nigrescens	YN	0.0149976	0	NA
	A. polycladus	YN	0.0149976	0	NA
	A. tenuis	YN	0	0	NA
	A. arpilobus	YN	0.0149976	0	NA
	A. laxmannii	YN	0	0	NA
petN	A. yunnanensis subsp. incanus	YN	0	0	NA
	A. membranaceus	YN	0	0.0528525	0
	A. membranaceus var. mongholicus	YN	0	0.0528525	0
	A. polycladus var. nigrescens	YN	0	0	NA
	A. polycladus	YN	0	0	NA
	A. tenuis	YN	0	0	NA
	A. arpilobus	YN	0	0	NA
	A. laxmannii	YN	0	0	NA
psaA	A. yunnanensis subsp. incanus	YN	0	0.00199167	0
	A. membranaceus	YN	0	0.00873062	0
	A. membranaceus var. mongholicus	YN	0	0.0103157	0
	A. polycladus var. nigrescens	YN	0	0.02682	0
	A. polycladus	YN	0	0.02682	0
	A. tenuis	YN	0	0.0243829	0
	A. arpilobus	YN	0.00058354	0.0237755	0.0245437
	A. laxmannii	YN	0	0.0268054	0
psaB	A. yunnanensis subsp. incanus	YN	0	0	NA
	A. membranaceus	YN	0.000576351	0.0196017	0.0294031
	A. membranaceus var. mongholicus	YN	0.000576019	0.0218741	0.0263334
	A. polycladus var. nigrescens	YN	0.00115428	0.0261312	0.0441725
	A. polycladus	YN	0.00115428	0.0261312	0.0441725
	A. tenuis	YN	0.00115428	0.0261312	0.0441725
	A. arpilobus	YN	0.00339834	0.0307714	0.110438
	A. laxmannii	YN	0.00115371	0.0151582	0.076111
psaC	A. yunnanensis subsp. incanus	YN	0	0	NA
	A. membranaceus	YN	0	0.0214019	0
	A. membranaceus var. mongholicus	YN	0	0.0214019	0
	A. polycladus var. nigrescens	YN	0.00510399	0.0218639	0.233444
	A. polycladus	YN	0.00510399	0.0218639	0.233444
	A. tenuis	YN	0.00510399	0.0218639	0.233444
	A. arpilobus	YN	0	0.021941	0
	A. laxmannii	YN	0	0	NA
psaI	A. yunnanensis subsp. incanus	YN	0	0	NA
	A. membranaceus	YN	0	0	NA
	A. membranaceus var. mongholicus	YN	0	0	NA
	A. polycladus var. nigrescens	YN	0	0.0430662	0
	A. polycladus	YN	0	0.0430662	0
	A. tenuis	YN	0.0129209	0.0432176	0.298973
	A. arpilobus	YN	0.0395738	0	NA
	A. laxmannii	YN	0	0	NA
psaJ	A. yunnanensis subsp. incanus	YN	0	0	NA
	A. membranaceus	YN	0	0.0253548	0
	A. membranaceus var. mongholicus	YN	0	0.0253548	0
	A. polycladus var. nigrescens	YN	0.0110311	0.0249945	0.441343
	A. polycladus	YN	0.0110311	0.0249945	0.441343
	A. tenuis	YN	0.0110311	0.0249945	0.441343
	A. arpilobus	YN	0	0	NA
	A. laxmannii	YN	0	0.0251091	0
psbA	A. yunnanensis subsp. incanus	YN	0	0	NA
	A. membranaceus	YN	0	0.00900983	0
	A. membranaceus var. mongholicus	YN	0	0.00900983	0
	A. polycladus var. nigrescens	YN	0	0.0134963	0
	A. polycladus	YN	0	0.0134963	0
	A. tenuis	YN	0	0.0134963	0
	A. arpilobus	YN	0	0.0182663	0
	A. laxmannii	YN	0	0.00898543	0
psbB	A. yunnanensis subsp. incanus	YN	0.000839135	0.00302337	0.277549
	A. membranaceus	YN	0.000839545	0.0152358	0.0551035
	A. membranaceus var. mongholicus	YN	0.000821195	0.0199205	0.0412236
	A. polycladus var. nigrescens	YN	0.00167279	0.0312427	0.0535418
	A. polycladus	YN	0.00167279	0.0312427	0.0535418
	A. tenuis	YN	0.00167279	0.0312427	0.0535418
	A. arpilobus	YN	0.000840706	0.0212816	0.0395039
	A. laxmannii	YN	0.00168015	0.02449	0.0686054
psbC	A. yunnanensis subsp. incanus	YN	0	0	NA
	A. membranaceus	YN	0.000912876	0.00622153	0.146729
	A. membranaceus var. mongholicus	YN	0.000912876	0.00622153	0.146729
	A. polycladus var. nigrescens	YN	0.000888716	0.0172735	0.0514497
	A. polycladus	YN	0.000888716	0.0172735	0.0514497
	A. tenuis	YN	0.00088263	0.0213585	0.0413246
	A. arpilobus	YN	0.000889067	0.013762	0.0646031
	A. laxmannii	YN	0.00177977	0.0137486	0.129451
psbD	A. yunnanensis subsp. incanus	YN	0.00121946	0	NA
	A. membranaceus	YN	0.00122061	0.00419459	0.290995
	A. membranaceus var. mongholicus	YN	0.00122061	0.00419459	0.290995
	A. polycladus var. nigrescens	YN	0.0012257	0.0166958	0.0734137
	A. polycladus	YN	0.0012257	0.0166958	0.0734137
	A. tenuis	YN	0.0012257	0.0166958	0.0734137
	A. arpilobus	YN	0.00121936	0.0169814	0.0718053
	A. laxmannii	YN	0.00121783	0.0257316	0.0473282
psbE	A. yunnanensis subsp. incanus	YN	0	0.0176473	0
	A. membranaceus	YN	0	0.0176473	0
	A. membranaceus var. mongholicus	YN	0	0.0176473	0
	A. polycladus var. nigrescens	YN	0	0.0176473	0
	A. polycladus	YN	0	0.0176473	0
	A. tenuis	YN	0	0.0176473	0
	A. arpilobus	YN	0	0.0361762	0
	A. laxmannii	YN	0	0.0176473	0
psbF	A. yunnanensis subsp. incanus	YN	0	0	NA
	A. membranaceus	YN	0	0	NA
	A. membranaceus var. mongholicus	YN	0	0	NA
	A. polycladus var. nigrescens	YN	0	0	NA
	A. polycladus	YN	0	0	NA
	A. tenuis	YN	0	0.032818	0
	A. arpilobus	YN	0.0117882	0	NA
	A. laxmannii	YN	0	0	NA
psbH	A. yunnanensis subsp. incanus	YN	0	0	NA
	A. membranaceus	YN	0.00560889	0	NA
	A. membranaceus var. mongholicus	YN	0.00560889	0	NA
	A. polycladus var. nigrescens	YN	0.00556983	0.0262307	0.21234
	A. polycladus	YN	0.00556983	0.0262307	0.21234
	A. tenuis	YN	0.00556983	0.0262307	0.21234
	A. arpilobus	YN	0.00560889	0	NA
	A. laxmannii	YN	0.00560889	0	NA
psbI	A. yunnanensis subsp. incanus	YN	0.0124443	0	NA
	A. membranaceus	YN	0.0124872	0	NA
	A. membranaceus var. mongholicus	YN	0.0124872	0	NA
	A. polycladus var. nigrescens	YN	0.0124872	0	NA
	A. polycladus	YN	0.0124872	0	NA
	A. tenuis	YN	0.0124872	0	NA
	A. arpilobus	YN	0.0125217	0.0377317	0.331862
	A. laxmannii	YN	0.0123749	0.0388228	0.318755
psbJ	A. yunnanensis subsp. incanus	YN	0	0	NA
	A. membranaceus	YN	0.0107043	0	NA
	A. membranaceus var. mongholicus	YN	0.0107043	0	NA
	A. polycladus var. nigrescens	YN	0.0107043	0	NA
	A. polycladus	YN	0.0107043	0	NA
	A. tenuis	YN	0.0107043	0	NA
	A. arpilobus	YN	0.0107632	0.0392033	0.274547
	A. laxmannii	YN	0.0107043	0	NA
psbK	A. yunnanensis subsp. incanus	YN	0.0140176	0	NA
	A. membranaceus	YN	0.00696826	0	NA
	A. membranaceus var. mongholicus	YN	0.00696826	0	NA
	A. polycladus var. nigrescens	YN	0.00694682	0.0267403	0.259789
	A. polycladus	YN	0.00694682	0.0267403	0.259789
	A. tenuis	YN	0.00694682	0.0267403	0.259789
	A. arpilobus	YN	0.00694682	0.0267403	0.259789
	A. laxmannii	YN	0.00694682	0.0267403	0.259789
psbL	A. yunnanensis subsp. incanus	YN	0	0	NA
	A. membranaceus	YN	0	0	NA
	A. membranaceus var. mongholicus	YN	0	0	NA
	A. polycladus var. nigrescens	YN	0	0.0442203	0
	A. polycladus	YN	0	0.0442203	0
	A. tenuis	YN	0	0.0442203	0
	A. arpilobus	YN	0	0	NA
	A. laxmannii	YN	0	0.0442203	0
psbM	A. yunnanensis subsp. incanus	YN	0	0	NA
	A. membranaceus	YN	0.012904	0.0431726	0.298892
	A. membranaceus var. mongholicus	YN	0.012904	0.0431726	0.298892
	A. polycladus var. nigrescens	YN	0	0.0431619	0
	A. polycladus	YN	0	0.0431619	0
	A. tenuis	YN	0.012904	0.0431726	0.298892
	A. arpilobus	YN	0	0.0431619	0
	A. laxmannii	YN	0.0130443	0.0857962	0.152039
psbN	A. yunnanensis subsp. incanus	YN	0.0101196	0	NA
	A. membranaceus	YN	0.0101196	0	NA
	A. membranaceus var. mongholicus	YN	0.0101196	0	NA
	A. polycladus var. nigrescens	YN	0.0101833	0.0340508	0.299064
	A. polycladus	YN	0.0101833	0.0340508	0.299064
	A. tenuis	YN	0.0101833	0.0340508	0.299064
	A. arpilobus	YN	0.0101833	0.0340508	0.299064
	A. laxmannii	YN	0.0101833	0.0340508	0.299064
psbT	A. yunnanensis subsp. incanus	YN	0.0133372	0.035182	0.379093
	A. membranaceus	YN	0	0	NA
	A. membranaceus var. mongholicus	YN	0	0	NA
	A. polycladus var. nigrescens	YN	0	0	NA
	A. polycladus	YN	0	0	NA
	A. tenuis	YN	0	0	NA
	A. arpilobus	YN	0	0	NA
	A. laxmannii	YN	0	0.0359549	0
psbZ	A. yunnanensis subsp. incanus	YN	0	0	NA
	A. membranaceus	YN	0.00690534	0.0250963	0.275154
	A. membranaceus var. mongholicus	YN	0.00690534	0.0250963	0.275154
	A. polycladus var. nigrescens	YN	0.00685715	0.0528635	0.129714
	A. polycladus	YN	0.00685715	0.0528635	0.129714
	A. tenuis	YN	0.00685715	0.0528635	0.129714
	A. arpilobus	YN	0.0136297	0.114387	0.119155
	A. laxmannii	YN	0.00679929	0.145019	0.0468856
rbcL	A. yunnanensis subsp. incanus	YN	0	0.00338509	0
	A. membranaceus	YN	0.00427142	0.00801057	0.533222
	A. membranaceus var. mongholicus	YN	0.00427142	0.00801057	0.533222
	A. polycladus var. nigrescens	YN	0.013033	0.051151	0.254794
	A. polycladus	YN	0.013033	0.051151	0.254794
	A. tenuis	YN	0.00960516	0.0494255	0.194336
	A. arpilobus	YN	0.0113039	0.0550749	0.205246
	A. laxmannii	YN	0.014635	0.0453315	0.322845
rpl14	A. yunnanensis subsp. incanus	YN	0.00666974	0	NA
	A. membranaceus	YN	0.00332262	0.0157624	0.210794
	A. membranaceus var. mongholicus	YN	0.00332262	0.0157624	0.210794
	A. polycladus var. nigrescens	YN	0.00331302	0.0322465	0.102741
	A. polycladus	YN	0.00331302	0.0322465	0.102741
	A. tenuis	YN	0.00331302	0.0322465	0.102741
	A. arpilobus	YN	0.00666216	0.0157392	0.423284
	A. laxmannii	YN	0.00332483	0.0480643	0.0691748
rpl16	A. yunnanensis subsp. incanus	YN	0	0	NA
	A. membranaceus	YN	0	0.011689	0
	A. membranaceus var. mongholicus	YN	0	0.011689	0
	A. polycladus var. nigrescens	YN	0.00303581	0.0234347	0.129543
	A. polycladus	YN	0.00303581	0.0234347	0.129543
	A. tenuis	YN	0.00303581	0.0234347	0.129543
	A. arpilobus	YN	0.00937794	0.0370447	0.253152
	A. laxmannii	YN	0.00608245	0.0116282	0.523075
rpl2	A. yunnanensis subsp. incanus	YN	0.00779431	0.0226332	0.344375
	A. membranaceus	YN	0.00462077	0.0414494	0.11148
	A. membranaceus var. mongholicus	YN	0.00462077	0.0414494	0.11148
	A. polycladus var. nigrescens	YN	0.010953	0.069964	0.156552
	A. polycladus	YN	0.010953	0.069964	0.156552
	A. tenuis	YN	0.0125527	0.0753417	0.166611
	A. arpilobus	YN	0.0161502	0.0477453	0.338257
	A. laxmannii	YN	0.0110607	0.0673675	0.164184
rpl20	A. yunnanensis subsp. incanus	YN	0.0208727	0	NA
	A. membranaceus	YN	0.0280236	0.0153252	1.82859
	A. membranaceus var. mongholicus	YN	0.0280236	0.0153252	1.82859
	A. polycladus var. nigrescens	YN	0.0461449	0.0470333	0.981112
	A. polycladus	YN	0.0461449	0.0470333	0.981112
	A. tenuis	YN	0.0426807	0.0302904	1.40905
	A. arpilobus	YN	0.0431356	0.0438651	0.983369
	A. laxmannii	YN	0.0466107	0.0295929	1.57506
rpl23	A. yunnanensis subsp. incanus	YN	0	0	NA
	A. membranaceus	YN	0	0.0183133	0
	A. membranaceus var. mongholicus	YN	0	0.0183133	0
	A. polycladus var. nigrescens	YN	0	0.0185264	0
	A. polycladus	YN	0	0.0185264	0
	A. tenuis	YN	0	0.0185264	0
	A. arpilobus	YN	0.00447377	0.0185087	0.241711
	A. laxmannii	YN	0	0.0185264	0
rpl32	A. yunnanensis subsp. incanus	YN	0	0	NA
	A. membranaceus	YN	0.00853729	0.0318569	0.267988
	A. membranaceus var. mongholicus	YN	0.00853729	0.0318569	0.267988
	A. polycladus var. nigrescens	YN	0	0.0632059	0
	A. polycladus	YN	0	0.0632059	0
	A. tenuis	YN	0	0.031994	0
	A. arpilobus	YN	0.0172586	0.0645708	0.267282
	A. laxmannii	YN	0.00857395	0.0644369	0.13306
rpl33	A. yunnanensis subsp. incanus	YN	0	0	NA
	A. membranaceus	YN	0	0.0547069	0
	A. membranaceus var. mongholicus	YN	0	0.0547069	0
	A. polycladus var. nigrescens	YN	0.0189373	0.0274083	0.690931
	A. polycladus	YN	0.0189373	0.0274083	0.690931
	A. tenuis	YN	0.0125653	0.0272928	0.460391
	A. arpilobus	YN	0.0126202	0.0547371	0.23056
	A. laxmannii	YN	0.0253343	0.0277665	0.912406
rpl36	A. yunnanensis subsp. incanus	YN	0	0	NA
	A. membranaceus	YN	0	0	NA
	A. membranaceus var. mongholicus	YN	0	0	NA
	A. polycladus var. nigrescens	YN	0	0.0497112	0
	A. polycladus	YN	0	0.0497112	0
	A. tenuis	YN	0	0.0497112	0
	A. arpilobus	YN	0	0.12407	0
	A. laxmannii	YN	0	0.0497112	0
rpoA	A. yunnanensis subsp. incanus	YN	0	0	NA
	A. membranaceus	YN	0.00622768	0.0052194	1.19318
	A. membranaceus var. mongholicus	YN	0.00622768	0.0052194	1.19318
	A. polycladus var. nigrescens	YN	0.00628699	0.0203563	0.308847
	A. polycladus	YN	0.00628699	0.0203563	0.308847
	A. tenuis	YN	0.00628886	0.0203317	0.309313
	A. arpilobus	YN	0.00622094	0.021215	0.293233
	A. laxmannii	YN	0.00621578	0.0159259	0.390295
rpoB	A. yunnanensis subsp. incanus	YN	0.00274734	0.00457838	0.600067
	A. membranaceus	YN	0.00352457	0.0108588	0.32458
	A. membranaceus var. mongholicus	YN	0.00352347	0.0124331	0.283395
	A. polycladus var. nigrescens	YN	0.00471195	0.0249349	0.18897
	A. polycladus	YN	0.00471195	0.0249349	0.18897
	A. tenuis	YN	0.00508714	0.0253073	0.201015
	A. arpilobus	YN	0.00515174	0.0349246	0.147511
	A. laxmannii	YN	0.00549582	0.0234121	0.234743
rpoC1	A. yunnanensis subsp. incanus	YN	0.0043365	0	NA
	A. membranaceus	YN	0.00529611	0.0116357	0.455161
	A. membranaceus var. mongholicus	YN	0.00529611	0.0116357	0.455161
	A. polycladus var. nigrescens	YN	0.00587459	0.0267829	0.219341
	A. polycladus	YN	0.00587459	0.0267829	0.219341
	A. tenuis	YN	0.0059138	0.0259489	0.227902
	A. arpilobus	YN	0.0059313	0.0342752	0.173049
	A. laxmannii	YN	0.00656004	0.0363034	0.1807
rpoC2	A. yunnanensis subsp. incanus	YN	0.00978923	0	NA
	A. membranaceus	YN	0.00752802	0.0148097	0.508316
	A. membranaceus var. mongholicus	YN	0.00754882	0.0148642	0.507851
	A. polycladus var. nigrescens	YN	0.0125881	0.0183847	0.684703
	A. polycladus	YN	0.0125881	0.0183847	0.684703
	A. tenuis	YN	0.0131133	0.0189502	0.691987
	A. arpilobus	YN	0.0107775	0.0237212	0.45434
	A. laxmannii	YN	0.0135343	0.0243076	0.556791
rps11	A. yunnanensis subsp. incanus	YN	0.0567364	0.0217976	2.60288
	A. membranaceus	YN	0.0680545	0.022312	3.05014
	A. membranaceus var. mongholicus	YN	0.0680545	0.022312	3.05014
	A. polycladus var. nigrescens	YN	0.0680545	0.022312	3.05014
	A. polycladus	YN	0.0680545	0.022312	3.05014
	A. tenuis	YN	0.0681625	0.0335391	2.03233
	A. arpilobus	YN	0.0680545	0.022312	3.05014
	A. laxmannii	YN	0.0680545	0.022312	3.05014
rps12	A. yunnanensis subsp. incanus	YN	0	0	NA
	A. membranaceus	YN	0	0.0115396	0
	A. membranaceus var. mongholicus	YN	0	0.0115396	0
	A. polycladus var. nigrescens	YN	0	0.0349906	0
	A. polycladus	YN	0	0.0349906	0
	A. tenuis	YN	0	0.0349906	0
	A. arpilobus	YN	0.00352608	0.0363365	0.0970395
	A. laxmannii	YN	0	0.0618692	0
rps14	A. yunnanensis subsp. incanus	YN	0.00850649	0.0159632	0.532881
	A. membranaceus	YN	0.00425973	0.0156768	0.271723
	A. membranaceus var. mongholicus	YN	0.00425973	0.0156768	0.271723
	A. polycladus var. nigrescens	YN	0.00423191	0.0160664	0.263401
	A. polycladus	YN	0.00423191	0.0160664	0.263401
	A. tenuis	YN	0.0084728	0.0162089	0.522724
	A. arpilobus	YN	0.0127498	0.0161357	0.790164
	A. laxmannii	YN	0.00422085	0.0328143	0.128628
rps15	A. yunnanensis subsp. incanus	YN	0	0	NA
	A. membranaceus	YN	0	0.0421775	0
	A. membranaceus var. mongholicus	YN	0	0.0421775	0
	A. polycladus var. nigrescens	YN	0	0.0210024	0
	A. polycladus	YN	0	0.0210024	0
	A. tenuis	YN	0	0.0210024	0
	A. arpilobus	YN	0.00452796	0.0209585	0.216044
	A. laxmannii	YN	0.00909854	0.0208408	0.436574
rps18	A. yunnanensis subsp. incanus	YN	0.0495587	0.0149429	3.31653
	A. membranaceus	YN	0.0577721	0.0342392	1.68731
	A. membranaceus var. mongholicus	YN	0.0577721	0.0342392	1.68731
	A. polycladus var. nigrescens	YN	0.0577721	0.0342392	1.68731
	A. polycladus	YN	0.0577721	0.0342392	1.68731
	A. tenuis	YN	0.0577721	0.0342392	1.68731
	A. arpilobus	YN	0.0577721	0.0342392	1.68731
	A. laxmannii	YN	0.0577672	0.070136	0.823646
rps19	A. yunnanensis subsp. incanus	YN	0.00440259	0	NA
	A. membranaceus	YN	0.00440259	0	NA
	A. membranaceus var. mongholicus	YN	0.00440259	0	NA
	A. polycladus var. nigrescens	YN	0.00884873	0.0208813	0.423763
	A. polycladus	YN	0.00884873	0.0208813	0.423763
	A. tenuis	YN	0.00884873	0.0208813	0.423763
	A. arpilobus	YN	0.00441311	0.0209043	0.21111
	A. laxmannii	YN	0.00440248	0.0427943	0.102876
rps2	A. yunnanensis subsp. incanus	YN	0.00350605	0	NA
	A. membranaceus	YN	0.0107277	0	NA
	A. membranaceus var. mongholicus	YN	0.0107277	0	NA
	A. polycladus var. nigrescens	YN	0.0126369	0.027401	0.461186
	A. polycladus	YN	0.0126369	0.027401	0.461186
	A. tenuis	YN	0.0126369	0.027401	0.461186
	A. arpilobus	YN	0.0145948	0.0130777	1.116
	A. laxmannii	YN	0.0126909	0.0200913	0.631662
rps3	A. yunnanensis subsp. incanus	YN	0.0116582	0	NA
	A. membranaceus	YN	0.0291209	0	NA
	A. membranaceus var. mongholicus	YN	0.0291209	0	NA
	A. polycladus var. nigrescens	YN	0.028813	0.0169509	1.69979
	A. polycladus	YN	0.028813	0.0169509	1.69979
	A. tenuis	YN	0.0309642	0.0165513	1.8708
	A. arpilobus	YN	0.0286419	0.0256366	1.11723
	A. laxmannii	YN	0.028813	0.0169509	1.69979
rps4	A. yunnanensis subsp. incanus	YN	0.00406402	0	NA
	A. membranaceus	YN	0.00408292	0.0181339	0.225154
	A. membranaceus var. mongholicus	YN	0.00408292	0.0181339	0.225154
	A. polycladus var. nigrescens	YN	0.00598756	0.0412377	0.145196
	A. polycladus	YN	0.00598756	0.0412377	0.145196
	A. tenuis	YN	0.00598756	0.0412377	0.145196
	A. arpilobus	YN	0.00405722	0.0281618	0.144068
	A. laxmannii	YN	0.00791854	0.0547315	0.14468
rps7	A. yunnanensis subsp. incanus	YN	0.0187272	0	NA
	A. membranaceus	YN	0.0298118	0.0114199	2.61053
	A. membranaceus var. mongholicus	YN	0.0298118	0.0114199	2.61053
	A. polycladus var. nigrescens	YN	0.0271625	0.046058	0.589746
	A. polycladus	YN	0.0271625	0.046058	0.589746
	A. tenuis	YN	0.0271625	0.046058	0.589746
	A. arpilobus	YN	0.0297204	0.035368	0.840319
	A. laxmannii	YN	0.0270986	0.0345557	0.784201
rps8	A. yunnanensis subsp. incanus	YN	0	0.0118691	0
	A. membranaceus	YN	0	0.0118691	0
	A. membranaceus var. mongholicus	YN	0	0.0118691	0
	A. polycladus var. nigrescens	YN	0	0.0621616	0
	A. polycladus	YN	0	0.0621616	0
	A. tenuis	YN	0	0.0605598	0
	A. arpilobus	YN	0.00318506	0.0473603	0.0672517
	A. laxmannii	YN	0.00941189	0.0511229	0.184103
ycf1	A. yunnanensis subsp. incanus	YN	0.008728	0.00449355	1.94234
	A. membranaceus	YN	0.0174009	0.0114997	1.51317
	A. membranaceus var. mongholicus	YN	0.0174009	0.0114997	1.51317
	A. polycladus var. nigrescens	YN	0.0553102	0.0432771	1.27805
	A. polycladus	YN	0.054813	0.043242	1.26759
	A. tenuis	YN	0.0556677	0.0448237	1.24193
	A. arpilobus	YN	0.051431	0.0475219	1.08226
	A. laxmannii	YN	0.0554526	0.0429479	1.29116
ycf2	A. yunnanensis subsp. incanus	YN	0.00313387	0.00313286	1.00032
	A. membranaceus	YN	0.00969773	0.0092793	1.04509
	A. membranaceus var. mongholicus	YN	0.00947747	0.00929188	1.01997
	A. polycladus var. nigrescens	YN	0.0248879	0.0383856	0.648368
	A. polycladus	YN	0.0248879	0.0383856	0.648368
	A. tenuis	YN	0.0250108	0.0336891	0.742399
	A. arpilobus	YN	0.0265785	0.03123	0.851055
	A. laxmannii	YN	0.0263122	0.0339209	0.775694
ycf3	A. yunnanensis subsp. incanus	YN	0	0.00966394	0
	A. membranaceus	YN	0	0.029578	0
	A. membranaceus var. mongholicus	YN	0	0.029578	0
	A. polycladus var. nigrescens	YN	0	0.0394761	0
	A. polycladus	YN	0	0.0394761	0
	A. tenuis	YN	0	0.0578897	0
	A. arpilobus	YN	0	0.0403603	0
	A. laxmannii	YN	0	0.059625	0
ycf4	A. yunnanensis subsp. incanus	YN	0	0	NA
	A. membranaceus	YN	0.00235152	0.014973	0.157051
	A. membranaceus var. mongholicus	YN	0.00235152	0.014973	0.157051
	A. polycladus var. nigrescens	YN	0.00233951	0.0308812	0.0757583
	A. polycladus	YN	0.00233951	0.0308812	0.0757583
	A. tenuis	YN	0.00233976	0.0386921	0.0604713
	A. arpilobus	YN	0.00233737	0.0309782	0.0754522
	A. laxmannii	YN	0.00225983	0.0348039	0.0649304

## Sheet: Table S9
Table S9 Chloroplast complete genome information for phylogenetic analysis
No	Genus	Species	Accession number
1	Astragalus	Astragalus yunnanensis	PV156652.1
2		Astragalus yunnanensis subsp. incanus	PV156653.1
3		Astragalus membranaceus var. mongholicus	OR712437.1
4		Astragalus muliensis	OR491696.1
5		Astragalus floridulus	OR491695.1
6		Astragalus purpurinus	OR652287.1
7		Astragalus galactites	NC_058825.1
8		Astragalus membranaceus	OR528897.1
9		Astragalus scabrisetus	NC_077541.1
10		Astragalus sinicus	OM287552.1
11		Astragalus melilotoides	NC_072247.1
12		Astragalus tenuis	OP723862.1
13		Astragalus tumbatsicus	OR491699.1
14		Astragalus stipulatus	OR491698.1
15		Astragalus leucocephalus	NC_085734.1
16		Astragalus strictus	MT120746.1
17		Astragalus lithophilus	NC_077544.1
18		Astragalus flexus	ON550405.1
19		Astragalus dilutus	ON550407.1
20		Astragalus arpilobus	NC_077549.1
21		Astragalus vulpinus	NC_077539.1
22		Astragalus sieversianus	NC_077540.1
23		Astragalus laxmannii	NC_085710.1
24		Astragalus polycladus	PV910878.1
25		Astragalus polycladus var. nigrescens	PV910879.1
26	Hedysarum	Hedysarum polybotrys	MZ322397.1
27		Hedysarum xizangense	OR491706.1
28		Hedysarum longigynophorum	OR491705.1
29		Hedysarum citrinum	OR491704.1
30	Melilotus	Melilotus albus	NC_041419.1
31		Melilotus officinalis	NC_070051.1
32	Caragana	Caragana kozlowii	MG386382.1
33		Caragana jubata	MT211963.1
34		Caragana arborescens	MT211962.1
35	Oxytropis	Oxytropis kansuensis	PQ790176.1
36		Oxytropis falcata	OR491708.1
37	Cicer	Cicer arietinum	NC_011163.1
38	Glycyrrhiza	Glycyrrhiza uralensis	NC_065142.1
39		Glycyrrhiza inflata	MN064852.1
40		Glycyrrhiza glabra	NC_024038.1
41		Glycyrrhiza aspera	NC_065144.1
42	Trifolium	Trifolium strictum	NC_025745.1
43		Trifolium glanduliferum	NC_025744.1
44	Lathyrus	Lathyrus palustris	NC_027078.1
45		Lathyrus venosus	NC_027080.1
46		Lathyrus pubescens	NC_027079.1
47	Vicia	Vicia ramuliflora	MN758738.1
48		Vicia sepium	NC_039595.1
49		Vicia sativa	NC_027155.1
50	Onobrychis	Onobrychis gaubae	LC647182.1
51		Onobrychis viciifolia	NC_053934.1
outgroup
52	Lotus	Lotus corniculatus	MT528596.1
53		Lotus corniculatus subsp. japonicus	AP002983.1
